# Supplementary material for: Dimethyl 2,6-dimethyl-4-(3-phenyl-1H-pyrazol-4-yl)-1,4-dihydro­pyridine-3,5-dicarboxyl­ate
Source: Acta Crystallogr Sect E Struct Rep Online. 2012 Mar 3;68(Pt 4):o922–3. doi: 10.1107/S1600536812008306 (PMC3343908; doi:10.1107/S1600536812008306)
Supplement: Supplementary file 1 [file e-68-0o922-sup1.cif]

##############################################################################
#                                                                            #
# This CIF contains the data in a paper accepted for publication in          #
# Acta Crystallographica Section E. It conforms to the requirements of       #
# Notes for Authors for Acta Crystallographica Section E, and has been       #
# peer reviewed under the auspices of the IUCr Commission on Journals.       #
#                                                                            #
# Full details of the Crystallographic Information File format               #
# are given in the paper "The Crystallographic Information File (CIF):       #
# a New Standard Archive File for Crystallography" by S. R. Hall, F. H.      #
# Allen and I. D. Brown [Acta Cryst. (1991), A47, 655-685].                  #
#                                                                            #
# The current version of the core CIF dictionary is obtainable from          #
# ftp://ftp.iucr.org/pub/cif_core.dic.                                       #
#                                                                            #
# Software is freely available for graphical display of the structure(s)     #
# in this CIF. For information consult the CIF software page                 #
# http://www.iucr.org/resources/cif/software.                                #
#                                                                            #
# This file may be used for bona fide research purposes within the           #
# scientific community so long as proper attribution is given to the journal # 
# article from which it was obtained.                                        #
#                                                                            #
##############################################################################
data_global
_audit_creation_method     'form.cif (version 2.0)'
_journal_data_validation_number     ?
_journal_date_recd_electronic     2012-02-21
_journal_date_accepted     2012-02-24
_journal_name_full     'Acta Crystallographica, Section E'
_journal_year     2012
_journal_volume     68
_journal_issue      4
_journal_page_first     o922
_journal_page_last     o923
_journal_paper_category     QO
_journal_paper_doi     10.1107/S1600536812008306
_journal_coeditor_code     HB6648
_publ_contact_author_name     'Prof. Fun, Hoong-Kun'
_publ_contact_author_address
;
      X-ray Crystallography Unit
      School of Physics
      Universiti Sains Malaysia
      11800 USM, Penang
      MALAYSIA
;
_publ_contact_author_email     'hkfun@usm.my'
_publ_contact_author_fax     '604 6579150'
_publ_contact_author_phone     '604 6533652'
_publ_section_title
;\
Dimethyl
2,6-dimethyl-4-(3-phenyl-1<i>H</i>-pyrazol-4-yl)-1,4-dihydropyridine-3,5-\
dicarboxylate
;
loop_
    _publ_author_name
    _publ_author_footnote
    _publ_author_address
    'Fun, Hoong-Kun'
;
Thomson Reuters ResearcherID: A-3561-2009.
;
;
X-ray Crystallography Unit
School of Physics
Universiti Sains Malaysia
11800 USM, Penang
Malaysia
;
    'Suhana Arshad' ?
;
X-ray Crystallography Unit
School of Physics
Universiti Sains Malaysia
11800 USM, Penang
Malaysia
;
    'Shridhar Malladi' ?
;
Medicinal Chemistry Division
Department of Chemistry
National Institute of Technology-Karnataka
Surathkal, Mangalore 575 025
India
;
    'Kammasandra Nanjunda Shivananda' ?
;
Schulich Faculty of Chemistry
Technion Israel Institute of Technology
Haifa 32000, Israel
;
    'Arun M. Isloor' ?
;
Medicinal Chemistry Division
Department of Chemistry
National Institute of Technology-Karnataka
Surathkal, Mangalore 575 025
India
;
data_I
_audit_creation_method     SHELXL-97
_chemical_name_systematic
;
Dimethyl 2,6-dimethyl-4-(3-phenyl-1<i>H</i>-pyrazol-4-yl)-
1,4-dihydropyridine-3,5-dicarboxylate
;
_chemical_name_common     ?
_chemical_formula_moiety     'C20 H21 N3 O4'
_chemical_formula_sum     'C20 H21 N3 O4'
_chemical_formula_iupac     'C20 H21 N3 O4'
_chemical_formula_weight     367.40
_chemical_melting_point     ?
_symmetry_cell_setting     orthorhombic
_symmetry_space_group_name_H-M     'P n a 21'
_symmetry_space_group_name_Hall     'P 2c -2n'
loop_
    _symmetry_equiv_pos_as_xyz
    'x, y, z'
    '-x, -y, z+1/2'
    'x+1/2, -y+1/2, z'
    '-x+1/2, y+1/2, z+1/2'
_cell_length_a     13.9632(6)
_cell_length_b     10.9908(5)
_cell_length_c     11.8465(5)
_cell_angle_alpha     90.00
_cell_angle_beta     90.00
_cell_angle_gamma     90.00
_cell_volume     1818.04(14)
_cell_formula_units_Z     4
_cell_measurement_reflns_used     8800
_cell_measurement_theta_min     2.36
_cell_measurement_theta_max     30.08
_cell_measurement_temperature     100.0(10)
_exptl_crystal_description     'block'
_exptl_crystal_colour     'yellow'
_exptl_crystal_size_max     0.38
_exptl_crystal_size_mid     0.22
_exptl_crystal_size_min     0.14
_exptl_crystal_density_diffrn     1.342
_exptl_crystal_density_meas     ?
_exptl_crystal_density_method     'not measured'
_exptl_crystal_F_000     776
_exptl_absorpt_coefficient_mu     0.095
_exptl_absorpt_correction_type     multi-scan
_exptl_absorpt_process_details     '(<i>SADABS</i>; Bruker, 2009)'
_exptl_absorpt_correction_T_min     0.9648
_exptl_absorpt_correction_T_max     0.9865
_exptl_special_details
;
The crystal was placed in the cold stream of an Oxford Cryosystems Cobra
open-flow nitrogen cryostat (Cosier & Glazer, 1986) operating at 100.0 (1) K.
;
_diffrn_ambient_temperature     100.0(10)
_diffrn_radiation_type     MoK\a
_diffrn_radiation_wavelength     0.71073
_diffrn_radiation_source     'fine-focus sealed tube'
_diffrn_radiation_monochromator     graphite
_diffrn_measurement_device_type     'Bruker SMART APEXII DUO CCD'
_diffrn_measurement_method     '\f and \w scans'
_diffrn_detector_area_resol_mean     ?
_diffrn_reflns_number     17004
_diffrn_reflns_av_R_equivalents     0.0301
_diffrn_reflns_av_sigmaI/netI     0.0196
_diffrn_reflns_theta_min     2.36
_diffrn_reflns_theta_max     30.13
_diffrn_reflns_theta_full     30.13
_diffrn_measured_fraction_theta_max     0.993
_diffrn_measured_fraction_theta_full     0.993
_diffrn_reflns_limit_h_min     -19
_diffrn_reflns_limit_h_max     19
_diffrn_reflns_limit_k_min     -14
_diffrn_reflns_limit_k_max     15
_diffrn_reflns_limit_l_min     -16
_diffrn_reflns_limit_l_max     15
_refine_special_details
;
Refinement of <i>F</i>^2^ against ALL reflections. The weighted <i>R</i>-factor
<i>wR</i> and goodness of fit <i>S</i> are based on <i>F</i>^2^, conventional
<i>R</i>-factors <i>R</i> are based on <i>F</i>, with <i>F</i> set to zero for
negative <i>F</i>^2^. The threshold expression of <i>F</i>^2^ >
\s(<i>F</i>^2^) is used only for calculating <i>R</i>-factors(gt) <i>etc</i>.
and is not relevant to the choice of reflections for refinement.
<i>R</i>-factors based on <i>F</i>^2^ are statistically about twice as large
as those based on <i>F</i>, and <i>R</i>- factors based on ALL data will be
even larger.
;
_reflns_number_total     2788
_reflns_number_gt     2687
_reflns_threshold_expression     I>2\s(I)
_refine_ls_structure_factor_coef     Fsqd
_refine_ls_matrix_type     full
_refine_ls_R_factor_all     0.0325
_refine_ls_R_factor_gt     0.0297
_refine_ls_wR_factor_gt     0.0775
_refine_ls_wR_factor_ref     0.0796
_refine_ls_goodness_of_fit_ref     1.034
_refine_ls_restrained_S_all     1.034
_refine_ls_number_reflns     2788
_refine_ls_number_parameters     256
_refine_ls_number_restraints     1
_refine_ls_hydrogen_treatment     mixed
_refine_ls_weighting_scheme     calc
_refine_ls_weighting_details
         'calc w=1/[\s^2^(Fo^2^)+(0.0556P)^2^+0.1941P] where P=(Fo^2^+2Fc^2^)/3'
_atom_sites_solution_hydrogens     geom
_atom_sites_solution_primary     direct
_atom_sites_solution_secondary     difmap
_refine_ls_shift/su_max     0.001
_refine_ls_shift/su_mean     0.000
_refine_diff_density_max     0.299
_refine_diff_density_min     -0.241
_refine_ls_extinction_method     none
_refine_ls_extinction_coef     ?
_refine_ls_abs_structure_details     none
loop_
    _atom_type_symbol
    _atom_type_description
    _atom_type_scat_dispersion_real
    _atom_type_scat_dispersion_imag
    _atom_type_scat_source
    'C' 'C' 0.0033 0.0000
                         'International Tables Vol C Tables 4.2.6.8 and 6.1.1.4'
    'H' 'H' 0.0000 0.0000
                         'International Tables Vol C Tables 4.2.6.8 and 6.1.1.4'
    'N' 'N' 0.0061 0.0000
                         'International Tables Vol C Tables 4.2.6.8 and 6.1.1.4'
    'O' 'O' 0.0106 0.0000
                         'International Tables Vol C Tables 4.2.6.8 and 6.1.1.4'
_computing_data_collection     'APEX2 (Bruker, 2009)'
_computing_cell_refinement     'SAINT (Bruker, 2009)'
_computing_data_reduction     'SAINT (Bruker, 2009)'
_computing_structure_solution     'SHELXTL (Sheldrick, 2008)'
_computing_structure_refinement     'SHELXTL (Sheldrick, 2008)'
_computing_molecular_graphics     'SHELXTL (Sheldrick, 2008)'
_computing_publication_material
;
SHELXTL (Sheldrick, 2008) and PLATON (Spek, 2009)
;
loop_
    _atom_site_type_symbol
    _atom_site_label
    _atom_site_fract_x
    _atom_site_fract_y
    _atom_site_fract_z
    _atom_site_U_iso_or_equiv
    _atom_site_adp_type
    _atom_site_calc_flag
    _atom_site_refinement_flags
    _atom_site_occupancy
    _atom_site_symmetry_multiplicity
    _atom_site_disorder_assembly
    _atom_site_disorder_group
    O O1 0.46234(8) 0.61784(10) 0.30293(11) 0.0235(2) Uani d . 1 1 . .
    O O2 0.32205(8) 0.59619(9) 0.39414(10) 0.0205(2) Uani d . 1 1 . .
    O O3 0.15716(8) 1.09597(9) 0.48010(9) 0.0191(2) Uani d . 1 1 . .
    O O4 0.14156(7) 0.90479(9) 0.54372(10) 0.0178(2) Uani d . 1 1 . .
    N N1 0.37507(9) 0.72586(11) 0.77599(10) 0.0156(2) Uani d . 1 1 . .
    N N2 0.42080(9) 0.83459(11) 0.77451(10) 0.0175(2) Uani d . 1 1 . .
    N N3 0.44724(8) 0.99042(10) 0.40046(10) 0.0142(2) Uani d . 1 1 . .
    C C1 0.18445(9) 0.58580(12) 0.61291(12) 0.0156(2) Uani d . 1 1 . .
    H H1A 0.1551 0.6602 0.5914 0.019 Uiso calc R 1 1 . .
    C C2 0.13659(10) 0.47622(13) 0.59534(13) 0.0181(3) Uani d . 1 1 . .
    H H2A 0.0751 0.4764 0.5611 0.022 Uiso calc R 1 1 . .
    C C3 0.17821(10) 0.36647(13) 0.62751(13) 0.0186(3) Uani d . 1 1 . .
    H H3A 0.1454 0.2919 0.6152 0.022 Uiso calc R 1 1 . .
    C C4 0.26818(10) 0.36682(12) 0.67776(12) 0.0184(3) Uani d . 1 1 . .
    H H4A 0.2966 0.2922 0.7004 0.022 Uiso calc R 1 1 . .
    C C5 0.31710(10) 0.47597(12) 0.69520(12) 0.0154(2) Uani d . 1 1 . .
    H H5A 0.3786 0.4753 0.7295 0.018 Uiso calc R 1 1 . .
    C C6 0.27552(9) 0.58674(11) 0.66210(11) 0.0130(2) Uani d . 1 1 . .
    C C7 0.32755(9) 0.70190(11) 0.67790(11) 0.0123(2) Uani d . 1 1 . .
    C C8 0.40266(10) 0.87859(12) 0.67155(12) 0.0155(2) Uani d . 1 1 . .
    H H8A 0.4266 0.9542 0.6448 0.019 Uiso calc R 1 1 . .
    C C9 0.34428(9) 0.80077(11) 0.60694(11) 0.0120(2) Uani d . 1 1 . .
    C C10 0.31482(9) 0.82217(11) 0.48536(11) 0.0114(2) Uani d . 1 1 . .
    H H10A 0.2572 0.7714 0.4684 0.014 Uiso calc R 1 1 . .
    C C11 0.39518(9) 0.78588(11) 0.40562(11) 0.0122(2) Uani d . 1 1 . .
    C C12 0.46244(9) 0.86881(12) 0.37489(11) 0.0136(2) Uani d . 1 1 . .
    C C13 0.35839(9) 1.03464(11) 0.43207(11) 0.0128(2) Uani d . 1 1 . .
    C C14 0.28952(9) 0.95537(11) 0.46742(11) 0.0126(2) Uani d . 1 1 . .
    C C15 0.39982(10) 0.66120(12) 0.36172(12) 0.0147(2) Uani d . 1 1 . .
    C C16 0.31848(13) 0.47237(13) 0.35474(17) 0.0275(3) Uani d . 1 1 . .
    H H16A 0.2655 0.4297 0.3918 0.041 Uiso calc R 1 1 . .
    H H16B 0.3790 0.4315 0.3727 0.041 Uiso calc R 1 1 . .
    H H16C 0.3085 0.4717 0.2729 0.041 Uiso calc R 1 1 . .
    C C17 0.55479(10) 0.84310(13) 0.31417(14) 0.0191(3) Uani d . 1 1 . .
    H H17A 0.5858 0.7719 0.3480 0.029 Uiso calc R 1 1 . .
    H H17B 0.5973 0.9137 0.3205 0.029 Uiso calc R 1 1 . .
    H H17C 0.5415 0.8269 0.2344 0.029 Uiso calc R 1 1 . .
    C C18 0.35149(10) 1.17080(12) 0.42430(12) 0.0173(2) Uani d . 1 1 . .
    H H18A 0.2991 1.1995 0.4724 0.026 Uiso calc R 1 1 . .
    H H18B 0.3390 1.1944 0.3459 0.026 Uiso calc R 1 1 . .
    H H18C 0.4119 1.2072 0.4495 0.026 Uiso calc R 1 1 . .
    C C19 0.19231(9) 0.99557(12) 0.49572(11) 0.0134(2) Uani d . 1 1 . .
    C C20 0.04439(10) 0.93544(15) 0.57625(14) 0.0215(3) Uani d . 1 1 . .
    H H20A 0.0114 0.8621 0.6027 0.032 Uiso calc R 1 1 . .
    H H20B 0.0102 0.9690 0.5110 0.032 Uiso calc R 1 1 . .
    H H20C 0.0458 0.9960 0.6370 0.032 Uiso calc R 1 1 . .
    H H1N3 0.4908(15) 1.047(2) 0.373(2) 0.025(5) Uiso d . 1 1 . .
    H H1N1 0.3705(16) 0.689(2) 0.838(2) 0.032(6) Uiso d . 1 1 . .
loop_
    _atom_site_aniso_label
    _atom_site_aniso_U_11
    _atom_site_aniso_U_22
    _atom_site_aniso_U_33
    _atom_site_aniso_U_12
    _atom_site_aniso_U_13
    _atom_site_aniso_U_23
    O1 0.0253(5) 0.0200(5) 0.0252(5) 0.0015(4) 0.0071(4) -0.0072(4)
    O2 0.0264(5) 0.0108(4) 0.0242(5) -0.0030(4) 0.0078(4) -0.0029(4)
    O3 0.0224(5) 0.0171(5) 0.0176(5) 0.0067(4) 0.0022(4) 0.0028(4)
    O4 0.0129(4) 0.0163(4) 0.0243(5) -0.0002(3) 0.0041(4) -0.0003(4)
    N1 0.0178(5) 0.0164(5) 0.0126(5) -0.0043(4) -0.0023(4) 0.0031(4)
    N2 0.0193(5) 0.0176(5) 0.0156(5) -0.0068(4) -0.0020(4) 0.0010(4)
    N3 0.0147(5) 0.0125(5) 0.0153(5) -0.0017(4) 0.0018(4) 0.0008(4)
    C1 0.0145(6) 0.0155(6) 0.0168(6) 0.0001(4) -0.0005(5) 0.0018(5)
    C2 0.0140(6) 0.0207(6) 0.0197(6) -0.0030(5) -0.0012(5) -0.0009(5)
    C3 0.0208(7) 0.0160(6) 0.0190(6) -0.0044(5) 0.0025(5) -0.0021(5)
    C4 0.0225(7) 0.0125(5) 0.0201(6) -0.0004(5) 0.0003(5) 0.0019(5)
    C5 0.0153(6) 0.0150(5) 0.0157(6) 0.0000(4) -0.0008(4) 0.0022(5)
    C6 0.0139(5) 0.0129(5) 0.0122(5) -0.0014(4) 0.0005(4) 0.0009(4)
    C7 0.0112(5) 0.0128(5) 0.0129(5) -0.0004(4) -0.0005(4) 0.0011(4)
    C8 0.0169(6) 0.0150(5) 0.0146(6) -0.0045(4) -0.0009(5) 0.0006(5)
    C9 0.0127(5) 0.0109(5) 0.0124(5) -0.0008(4) 0.0007(4) 0.0004(4)
    C10 0.0127(5) 0.0104(5) 0.0111(5) 0.0011(4) 0.0007(4) 0.0002(4)
    C11 0.0144(5) 0.0115(5) 0.0107(5) 0.0016(4) 0.0006(4) -0.0003(4)
    C12 0.0150(5) 0.0140(5) 0.0120(5) 0.0022(4) 0.0001(4) 0.0008(4)
    C13 0.0159(6) 0.0118(5) 0.0109(5) 0.0001(4) -0.0002(4) 0.0005(4)
    C14 0.0144(5) 0.0114(5) 0.0120(5) 0.0009(4) 0.0003(4) 0.0013(4)
    C15 0.0182(6) 0.0130(5) 0.0130(5) 0.0010(4) -0.0002(5) 0.0010(4)
    C16 0.0344(9) 0.0131(6) 0.0350(9) -0.0061(6) 0.0101(7) -0.0078(6)
    C17 0.0171(6) 0.0190(6) 0.0211(6) 0.0014(5) 0.0059(5) 0.0008(5)
    C18 0.0214(6) 0.0107(5) 0.0199(6) -0.0008(4) 0.0021(5) 0.0017(5)
    C19 0.0149(5) 0.0149(5) 0.0103(5) 0.0004(4) -0.0001(4) -0.0009(4)
    C20 0.0124(6) 0.0252(7) 0.0270(7) -0.0012(5) 0.0041(5) -0.0059(6)
_geom_special_details
;
All e.s.d.'s (except the e.s.d. in the dihedral angle between two l.s. planes)
are estimated using the full covariance matrix. The cell e.s.d.'s are taken
into account individually in the estimation of e.s.d.'s in distances, angles
and torsion angles; correlations between e.s.d.'s in cell parameters are only
used when they are defined by crystal symmetry. An approximate (isotropic)
treatment of cell e.s.d.'s is used for estimating e.s.d.'s involving l.s.
planes.
;
loop_
    _geom_bond_atom_site_label_1
    _geom_bond_atom_site_label_2
    _geom_bond_site_symmetry_2
    _geom_bond_distance
    _geom_bond_publ_flag
    O1 C15 . 1.2142(17) ?
    O2 C15 . 1.3555(17) ?
    O2 C16 . 1.4396(17) ?
    O3 C19 . 1.2219(16) ?
    O4 C19 . 1.3494(16) ?
    O4 C20 . 1.4501(16) ?
    N1 N2 . 1.3551(16) ?
    N1 C7 . 1.3638(16) ?
    N1 H1N1 . 0.84(3) ?
    N2 C8 . 1.3363(18) ?
    N3 C13 . 1.3840(17) ?
    N3 C12 . 1.3868(16) ?
    N3 H1N3 . 0.93(2) ?
    C1 C2 . 1.3929(19) ?
    C1 C6 . 1.3989(18) ?
    C1 H1A . 0.9500 ?
    C2 C3 . 1.392(2) ?
    C2 H2A . 0.9500 ?
    C3 C4 . 1.390(2) ?
    C3 H3A . 0.9500 ?
    C4 C5 . 1.3958(18) ?
    C4 H4A . 0.9500 ?
    C5 C6 . 1.4045(17) ?
    C5 H5A . 0.9500 ?
    C6 C7 . 1.4713(17) ?
    C7 C9 . 1.3936(18) ?
    C8 C9 . 1.4078(18) ?
    C8 H8A . 0.9500 ?
    C9 C10 . 1.5163(18) ?
    C10 C11 . 1.5200(17) ?
    C10 C14 . 1.5209(17) ?
    C10 H10A . 1.0000 ?
    C11 C12 . 1.3584(17) ?
    C11 C15 . 1.4671(17) ?
    C12 C17 . 1.5034(18) ?
    C13 C14 . 1.3635(17) ?
    C13 C18 . 1.5024(17) ?
    C14 C19 . 1.4663(18) ?
    C16 H16A . 0.9800 ?
    C16 H16B . 0.9800 ?
    C16 H16C . 0.9800 ?
    C17 H17A . 0.9800 ?
    C17 H17B . 0.9800 ?
    C17 H17C . 0.9800 ?
    C18 H18A . 0.9800 ?
    C18 H18B . 0.9800 ?
    C18 H18C . 0.9800 ?
    C20 H20A . 0.9800 ?
    C20 H20B . 0.9800 ?
    C20 H20C . 0.9800 ?
loop_
    _geom_angle_atom_site_label_1
    _geom_angle_atom_site_label_2
    _geom_angle_atom_site_label_3
    _geom_angle_site_symmetry_1
    _geom_angle_site_symmetry_3
    _geom_angle
    _geom_angle_publ_flag
    C15 O2 C16 . . 115.74(12) ?
    C19 O4 C20 . . 115.57(11) ?
    N2 N1 C7 . . 112.86(11) ?
    N2 N1 H1N1 . . 117.8(16) ?
    C7 N1 H1N1 . . 128.1(16) ?
    C8 N2 N1 . . 103.98(11) ?
    C13 N3 C12 . . 122.32(11) ?
    C13 N3 H1N3 . . 116.5(13) ?
    C12 N3 H1N3 . . 117.8(13) ?
    C2 C1 C6 . . 120.31(12) ?
    C2 C1 H1A . . 119.8 ?
    C6 C1 H1A . . 119.8 ?
    C3 C2 C1 . . 120.53(13) ?
    C3 C2 H2A . . 119.7 ?
    C1 C2 H2A . . 119.7 ?
    C4 C3 C2 . . 119.47(13) ?
    C4 C3 H3A . . 120.3 ?
    C2 C3 H3A . . 120.3 ?
    C3 C4 C5 . . 120.53(13) ?
    C3 C4 H4A . . 119.7 ?
    C5 C4 H4A . . 119.7 ?
    C4 C5 C6 . . 120.09(13) ?
    C4 C5 H5A . . 120.0 ?
    C6 C5 H5A . . 120.0 ?
    C1 C6 C5 . . 119.05(11) ?
    C1 C6 C7 . . 120.54(11) ?
    C5 C6 C7 . . 120.40(12) ?
    N1 C7 C9 . . 106.37(11) ?
    N1 C7 C6 . . 120.98(11) ?
    C9 C7 C6 . . 132.60(12) ?
    N2 C8 C9 . . 112.72(12) ?
    N2 C8 H8A . . 123.6 ?
    C9 C8 H8A . . 123.6 ?
    C7 C9 C8 . . 104.06(12) ?
    C7 C9 C10 . . 130.43(12) ?
    C8 C9 C10 . . 125.40(12) ?
    C9 C10 C11 . . 110.45(10) ?
    C9 C10 C14 . . 110.18(10) ?
    C11 C10 C14 . . 109.71(10) ?
    C9 C10 H10A . . 108.8 ?
    C11 C10 H10A . . 108.8 ?
    C14 C10 H10A . . 108.8 ?
    C12 C11 C15 . . 120.08(11) ?
    C12 C11 C10 . . 120.06(11) ?
    C15 C11 C10 . . 119.87(11) ?
    C11 C12 N3 . . 118.84(11) ?
    C11 C12 C17 . . 126.52(12) ?
    N3 C12 C17 . . 114.64(11) ?
    C14 C13 N3 . . 119.40(11) ?
    C14 C13 C18 . . 127.59(12) ?
    N3 C13 C18 . . 112.99(11) ?
    C13 C14 C19 . . 122.05(11) ?
    C13 C14 C10 . . 119.61(11) ?
    C19 C14 C10 . . 118.23(11) ?
    O1 C15 O2 . . 122.11(12) ?
    O1 C15 C11 . . 126.99(13) ?
    O2 C15 C11 . . 110.89(11) ?
    O2 C16 H16A . . 109.5 ?
    O2 C16 H16B . . 109.5 ?
    H16A C16 H16B . . 109.5 ?
    O2 C16 H16C . . 109.5 ?
    H16A C16 H16C . . 109.5 ?
    H16B C16 H16C . . 109.5 ?
    C12 C17 H17A . . 109.5 ?
    C12 C17 H17B . . 109.5 ?
    H17A C17 H17B . . 109.5 ?
    C12 C17 H17C . . 109.5 ?
    H17A C17 H17C . . 109.5 ?
    H17B C17 H17C . . 109.5 ?
    C13 C18 H18A . . 109.5 ?
    C13 C18 H18B . . 109.5 ?
    H18A C18 H18B . . 109.5 ?
    C13 C18 H18C . . 109.5 ?
    H18A C18 H18C . . 109.5 ?
    H18B C18 H18C . . 109.5 ?
    O3 C19 O4 . . 121.37(12) ?
    O3 C19 C14 . . 127.54(12) ?
    O4 C19 C14 . . 111.09(11) ?
    O4 C20 H20A . . 109.5 ?
    O4 C20 H20B . . 109.5 ?
    H20A C20 H20B . . 109.5 ?
    O4 C20 H20C . . 109.5 ?
    H20A C20 H20C . . 109.5 ?
    H20B C20 H20C . . 109.5 ?
loop_
    _geom_torsion_atom_site_label_1
    _geom_torsion_atom_site_label_2
    _geom_torsion_atom_site_label_3
    _geom_torsion_atom_site_label_4
    _geom_torsion_site_symmetry_1
    _geom_torsion_site_symmetry_2
    _geom_torsion_site_symmetry_3
    _geom_torsion_site_symmetry_4
    _geom_torsion
    _geom_torsion_publ_flag
    C7 N1 N2 C8 . . . . -1.15(16) ?
    C6 C1 C2 C3 . . . . 0.7(2) ?
    C1 C2 C3 C4 . . . . 0.1(2) ?
    C2 C3 C4 C5 . . . . -0.5(2) ?
    C3 C4 C5 C6 . . . . 0.1(2) ?
    C2 C1 C6 C5 . . . . -1.1(2) ?
    C2 C1 C6 C7 . . . . 178.25(13) ?
    C4 C5 C6 C1 . . . . 0.7(2) ?
    C4 C5 C6 C7 . . . . -178.63(13) ?
    N2 N1 C7 C9 . . . . 0.79(15) ?
    N2 N1 C7 C6 . . . . 178.43(12) ?
    C1 C6 C7 N1 . . . . 136.67(13) ?
    C5 C6 C7 N1 . . . . -43.99(18) ?
    C1 C6 C7 C9 . . . . -46.4(2) ?
    C5 C6 C7 C9 . . . . 132.93(16) ?
    N1 N2 C8 C9 . . . . 1.08(16) ?
    N1 C7 C9 C8 . . . . -0.10(14) ?
    C6 C7 C9 C8 . . . . -177.35(13) ?
    N1 C7 C9 C10 . . . . 176.07(12) ?
    C6 C7 C9 C10 . . . . -1.2(2) ?
    N2 C8 C9 C7 . . . . -0.63(16) ?
    N2 C8 C9 C10 . . . . -177.05(12) ?
    C7 C9 C10 C11 . . . . -95.43(16) ?
    C8 C9 C10 C11 . . . . 80.01(15) ?
    C7 C9 C10 C14 . . . . 143.21(14) ?
    C8 C9 C10 C14 . . . . -41.35(16) ?
    C9 C10 C11 C12 . . . . -89.73(14) ?
    C14 C10 C11 C12 . . . . 31.92(16) ?
    C9 C10 C11 C15 . . . . 90.41(14) ?
    C14 C10 C11 C15 . . . . -147.94(11) ?
    C15 C11 C12 N3 . . . . 168.44(12) ?
    C10 C11 C12 N3 . . . . -11.42(18) ?
    C15 C11 C12 C17 . . . . -11.6(2) ?
    C10 C11 C12 C17 . . . . 168.57(13) ?
    C13 N3 C12 C11 . . . . -15.16(19) ?
    C13 N3 C12 C17 . . . . 164.85(12) ?
    C12 N3 C13 C14 . . . . 17.20(19) ?
    C12 N3 C13 C18 . . . . -163.94(12) ?
    N3 C13 C14 C19 . . . . -176.37(12) ?
    C18 C13 C14 C19 . . . . 5.0(2) ?
    N3 C13 C14 C10 . . . . 7.47(18) ?
    C18 C13 C14 C10 . . . . -171.21(13) ?
    C9 C10 C14 C13 . . . . 92.04(14) ?
    C11 C10 C14 C13 . . . . -29.76(16) ?
    C9 C10 C14 C19 . . . . -84.27(14) ?
    C11 C10 C14 C19 . . . . 153.92(11) ?
    C16 O2 C15 O1 . . . . 0.2(2) ?
    C16 O2 C15 C11 . . . . 179.37(13) ?
    C12 C11 C15 O1 . . . . 4.6(2) ?
    C10 C11 C15 O1 . . . . -175.57(14) ?
    C12 C11 C15 O2 . . . . -174.55(12) ?
    C10 C11 C15 O2 . . . . 5.31(17) ?
    C20 O4 C19 O3 . . . . -0.85(19) ?
    C20 O4 C19 C14 . . . . 179.34(11) ?
    C13 C14 C19 O3 . . . . 9.1(2) ?
    C10 C14 C19 O3 . . . . -174.67(13) ?
    C13 C14 C19 O4 . . . . -171.09(12) ?
    C10 C14 C19 O4 . . . . 5.13(16) ?
loop_
    _geom_hbond_atom_site_label_D
    _geom_hbond_atom_site_label_H
    _geom_hbond_atom_site_label_A
    _geom_hbond_site_symmetry_A
    _geom_hbond_distance_DH
    _geom_hbond_distance_HA
    _geom_hbond_distance_DA
    _geom_hbond_angle_DHA
    _geom_hbond_publ_flag
    C18 H18A O3 . 0.9800 2.2900 2.9114(18) 121 yes
    N3 H1N3 N2 2_674 0.93(2) 2.14(2) 3.0529(17) 167(2) yes
    N1 H1N1 O3 4_545 0.84(3) 2.01(3) 2.8438(16) 173(2) yes
    C5 H5A O1 2_665 0.95 2.60 3.4895(18) 157 yes
    C20 H20C O1 4 0.98 2.38 3.3524(19) 170 yes
_iucr_refine_instructions_details
;
TITL mo_dhp7_0m in Pna2(1) (100K)
CELL 0.71073  13.9632  10.9908  11.8465  90.000  90.000  90.000
ZERR    4.00   0.0006   0.0005   0.0005   0.000   0.000   0.000
LATT -1
SYMM -X, -Y, 0.5+Z
SYMM 0.5+X, 0.5-Y, Z
SYMM 0.5-X, 0.5+Y, 0.5+Z
SFAC C H N O
UNIT 80 84 12 16
TEMP -173.000
SIZE 0.143 0.223 0.38
L.S. 10
BOND $H
FMAP 2 2 60
OMIT 8 3 5
OMIT 6 0 -7
OMIT 8 0 6
OMIT 8 1 6
OMIT 8 2 5
OMIT 8 1 5
OMIT 8 0 5
OMIT 6 0 4
OMIT 4 0 3
OMIT 8 5 0
EQIV $1 1/2-x,1/2+y,1/2+z
HTAB C20 O1_$1
EQIV $2 1/2-x,-1/2+y,1/2+z
HTAB N1 O3_$2
MERG 4
ACTA
CONF
PLAN 20
WGHT    0.055600    0.194100
FVAR       0.46195
O1    4    0.462339    0.617842    0.302926    11.00000    0.02533    0.02002 =
         0.02523   -0.00725    0.00710    0.00151
O2    4    0.322050    0.596189    0.394139    11.00000    0.02639    0.01076 =
         0.02422   -0.00290    0.00783   -0.00298
O3    4    0.157159    1.095974    0.480099    11.00000    0.02244    0.01715 =
         0.01758    0.00276    0.00215    0.00668
O4    4    0.141555    0.904794    0.543720    11.00000    0.01288    0.01630 =
         0.02429   -0.00031    0.00412   -0.00024
N1    3    0.375066    0.725861    0.775991    11.00000    0.01778    0.01644 =
         0.01262    0.00312   -0.00228   -0.00434
N2    3    0.420804    0.834591    0.774509    11.00000    0.01925    0.01760 =
         0.01564    0.00105   -0.00202   -0.00680
N3    3    0.447239    0.990422    0.400464    11.00000    0.01466    0.01251 =
         0.01534    0.00083    0.00178   -0.00165
C1    1    0.184446    0.585798    0.612908    11.00000    0.01448    0.01548 =
         0.01681    0.00182   -0.00053    0.00007
AFIX  43
H1A   2    0.155098    0.660247    0.591380    11.00000   -1.20000
AFIX   0
C2    1    0.136588    0.476223    0.595339    11.00000    0.01404    0.02068 =
         0.01969   -0.00088   -0.00120   -0.00297
AFIX  43
H2A   2    0.075054    0.476389    0.561129    11.00000   -1.20000
AFIX   0
C3    1    0.178205    0.366465    0.627508    11.00000    0.02077    0.01604 =
         0.01903   -0.00213    0.00251   -0.00439
AFIX  43
H3A   2    0.145383    0.291920    0.615221    11.00000   -1.20000
AFIX   0
C4    1    0.268181    0.366823    0.677758    11.00000    0.02248    0.01250 =
         0.02013    0.00189    0.00033   -0.00039
AFIX  43
H4A   2    0.296601    0.292180    0.700407    11.00000   -1.20000
AFIX   0
C5    1    0.317097    0.475971    0.695199    11.00000    0.01534    0.01502 =
         0.01573    0.00223   -0.00077    0.00001
AFIX  43
H5A   2    0.378593    0.475339    0.729499    11.00000   -1.20000
AFIX   0
C6    1    0.275522    0.586735    0.662105    11.00000    0.01389    0.01286 =
         0.01221    0.00090    0.00051   -0.00140
C7    1    0.327549    0.701898    0.677902    11.00000    0.01119    0.01280 =
         0.01286    0.00109   -0.00048   -0.00041
C8    1    0.402659    0.878591    0.671554    11.00000    0.01687    0.01498 =
         0.01457    0.00056   -0.00089   -0.00450
AFIX  43
H8A   2    0.426570    0.954219    0.644845    11.00000   -1.20000
AFIX   0
C9    1    0.344281    0.800769    0.606943    11.00000    0.01268    0.01087 =
         0.01239    0.00041    0.00074   -0.00081
C10   1    0.314819    0.822172    0.485358    11.00000    0.01274    0.01039 =
         0.01115    0.00018    0.00071    0.00109
AFIX  13
H10A  2    0.257184    0.771355    0.468391    11.00000   -1.20000
AFIX   0
C11   1    0.395178    0.785883    0.405622    11.00000    0.01438    0.01149 =
         0.01074   -0.00029    0.00055    0.00160
C12   1    0.462436    0.868813    0.374889    11.00000    0.01499    0.01395 =
         0.01197    0.00077    0.00012    0.00221
C13   1    0.358389    1.034639    0.432071    11.00000    0.01588    0.01176 =
         0.01090    0.00046   -0.00016    0.00006
C14   1    0.289522    0.955372    0.467423    11.00000    0.01436    0.01143 =
         0.01199    0.00126    0.00026    0.00089
C15   1    0.399821    0.661204    0.361723    11.00000    0.01816    0.01304 =
         0.01298    0.00099   -0.00020    0.00097
C16   1    0.318477    0.472370    0.354738    11.00000    0.03440    0.01313 =
         0.03503   -0.00785    0.01012   -0.00606
AFIX 137
H16A  2    0.265513    0.429676    0.391849    11.00000   -1.50000
H16B  2    0.378956    0.431475    0.372691    11.00000   -1.50000
H16C  2    0.308530    0.471666    0.272851    11.00000   -1.50000
AFIX   0
C17   1    0.554788    0.843097    0.314173    11.00000    0.01713    0.01903 =
         0.02108    0.00082    0.00589    0.00138
AFIX 137
H17A  2    0.585811    0.771931    0.348040    11.00000   -1.50000
H17B  2    0.597266    0.913745    0.320543    11.00000   -1.50000
H17C  2    0.541490    0.826851    0.234357    11.00000   -1.50000
AFIX   0
C18   1    0.351492    1.170800    0.424300    11.00000    0.02142    0.01068 =
         0.01987    0.00170    0.00212   -0.00080
AFIX 137
H18A  2    0.299071    1.199543    0.472409    11.00000   -1.50000
H18B  2    0.339045    1.194423    0.345892    11.00000   -1.50000
H18C  2    0.411863    1.207248    0.449531    11.00000   -1.50000
AFIX   0
C19   1    0.192309    0.995565    0.495724    11.00000    0.01495    0.01491 =
         0.01031   -0.00092   -0.00006    0.00036
C20   1    0.044389    0.935445    0.576250    11.00000    0.01241    0.02521 =
         0.02703   -0.00585    0.00412   -0.00124
AFIX 137
H20A  2    0.011421    0.862076    0.602706    11.00000   -1.50000
H20B  2    0.010233    0.969021    0.511041    11.00000   -1.50000
H20C  2    0.045847    0.995953    0.636988    11.00000   -1.50000
AFIX   0
H1N3  2    0.490804    1.047072    0.372546    11.00000    0.02540
H1N1  2    0.370453    0.689421    0.838281    11.00000    0.03184
HKLF 4 1 0 0 -1 0 -1 0 -1 0 0
REM  mo_dhp7_0m in Pna2(1) (100K)
REM R1 =  0.0297 for   2687 Fo > 4sig(Fo)  and  0.0325 for all   2788 data
REM    256 parameters refined using      1 restraints
END
WGHT      0.0556      0.1941
REM Highest difference peak  0.299,  deepest hole -0.241,  1-sigma level  0.059
Q1    1   0.3563  1.1007  0.4201  11.00000  0.05    0.30
Q2    1   0.3047  0.6406  0.6622  11.00000  0.05    0.27
Q3    1   0.2946  0.4211  0.6796  11.00000  0.05    0.27
Q4    1   0.2971  0.5331  0.6715  11.00000  0.05    0.27
Q5    1   0.2446  0.9790  0.4798  11.00000  0.05    0.26
Q6    1   0.2981  0.8892  0.4678  11.00000  0.05    0.26
Q7    1   0.4159  0.8330  0.3791  11.00000  0.05    0.26
Q8    1   0.3998  1.0102  0.4164  11.00000  0.05    0.25
Q9    1   0.3987  0.7255  0.3863  11.00000  0.05    0.24
Q10   1   0.4351  0.8219  0.4014  11.00000  0.05    0.24
Q11   1   0.3404  0.7480  0.6315  11.00000  0.05    0.23
Q12   1   0.3181  0.9959  0.4432  11.00000  0.05    0.22
Q13   1   0.3611  0.8064  0.4416  11.00000  0.05    0.21
Q14   1   0.4076  0.8590  0.7280  11.00000  0.05    0.20
Q15   1   0.2186  0.3737  0.6615  11.00000  0.05    0.20
Q16   1   0.0440  1.0346  0.3797  11.00000  0.05    0.20
Q17   1   0.3995  0.7810  0.7816  11.00000  0.05    0.19
Q18   1   0.3040  1.0140  0.3073  11.00000  0.05    0.18
Q19   1   0.2426  0.5852  0.6225  11.00000  0.05    0.18
Q20   1   0.1762  0.9443  0.5446  11.00000  0.05    0.18
;
