# Supplementary material for: Dimethyl 2,6-dimethyl-4-(3-phenyl-1H-pyrazol-4-yl)-1,4-dihydro­pyridine-3,5-dicarboxyl­ate
Source: Acta Crystallogr Sect E Struct Rep Online. 2012 Mar 3;68(Pt 4):o922–3. doi: 10.1107/S1600536812008306 (PMC3343908; doi:10.1107/S1600536812008306)
Supplement: Supplementary file 2 [file e-68-0o922-Isup2.hkl]

# 
# h,k,l, Fc-squared, Fo-squared, sigma(Fo-squared) and status flag 
# 
data_I
_shelx_title ' mo_dhp7_0m in Pna2(1) (100K)' 
_shelx_refln_list_code          4 
_shelx_F_calc_maximum      222.78 
_exptl_crystal_F_000       776.00 
_reflns_d_resolution_high  0.7080 
 
loop_ 
 _symmetry_equiv_pos_as_xyz 
 'x, y, z' 
 '-x, -y, z+1/2' 
 'x+1/2, -y+1/2, z' 
 '-x+1/2, y+1/2, z+1/2' 
 
_cell_length_a    13.9632 
_cell_length_b    10.9908 
_cell_length_c    11.8465 
_cell_angle_alpha  90.000 
_cell_angle_beta   90.000 
_cell_angle_gamma  90.000 
 
_shelx_F_squared_multiplier     1.000 
 
loop_ 
 _refln_index_h 
 _refln_index_k 
 _refln_index_l 
 _refln_F_squared_calc 
 _refln_F_squared_meas 
 _refln_F_squared_sigma 
 _refln_observed_status 
   2   0   0     6194.35     5999.53    132.52 o 
   4   0   0    13757.28    13056.56    209.21 o 
   6   0   0     6471.78     5332.83    117.95 o 
   8   0   0     3382.75     3656.48     59.62 o 
  10   0   0      905.54      942.26     18.24 o 
  12   0   0       65.26       64.31      3.87 o 
  14   0   0      482.21      503.13     10.42 o 
  16   0   0        6.12        9.19      3.57 o 
  18   0   0        2.13       -0.91      3.28 o 
   1   1   0      205.31      191.59      2.16 o 
   2   1   0    15653.99    15014.03    164.18 o 
   3   1   0     1887.13     1779.84     18.13 o 
   4   1   0       45.57       49.70      1.23 o 
   5   1   0     4123.51     4077.57     45.54 o 
   6   1   0       46.95       37.51      1.73 o 
   7   1   0      161.27      151.17      2.78 o 
   8   1   0       14.43       20.68      1.24 o 
   9   1   0        7.32        4.27      1.76 o 
  10   1   0      186.05      197.06      3.78 o 
  11   1   0       33.14       29.38      1.75 o 
  12   1   0      943.65      927.13     11.80 o 
  13   1   0       23.57       28.46      2.20 o 
  14   1   0      172.70      158.31      3.96 o 
  15   1   0      288.77      283.03      5.62 o 
  16   1   0      226.05      238.23      8.85 o 
  17   1   0       86.55       93.58      9.76 o 
  18   1   0        4.49        5.78      4.27 o 
  19   1   0       48.62       49.54      7.84 o 
   0   2   0     5578.95     5407.25    117.58 o 
   1   2   0       66.73       68.81      1.15 o 
   2   2   0      962.96     1035.29      9.72 o 
   3   2   0       10.96       15.46      0.71 o 
   4   2   0     1542.43     1650.00     16.84 o 
   5   2   0      615.90      608.25     11.12 o 
   6   2   0     1281.14     1185.93     56.84 o 
   7   2   0      746.02      703.37     10.60 o 
   8   2   0      972.82     1036.94     12.03 o 
   9   2   0       82.87       82.35      2.73 o 
  10   2   0       99.43      115.16      2.83 o 
  11   2   0       50.21       53.74      2.19 o 
  12   2   0      426.69      411.24      6.53 o 
  13   2   0        2.12        0.66      0.93 o 
  14   2   0       60.01       53.67      2.78 o 
  15   2   0        9.81       11.13      1.52 o 
  16   2   0       86.14      114.51      9.17 o 
  17   2   0       41.10       35.53      6.41 o 
  18   2   0       98.07      117.39      9.72 o 
  19   2   0      110.27      108.36     10.98 o 
   1   3   0     1231.99     1248.18     15.88 o 
   2   3   0      657.85      619.94      6.31 o 
   3   3   0     1139.90     1096.22     10.56 o 
   4   3   0      136.94      142.96      3.32 o 
   5   3   0      544.55      505.11      6.49 o 
   6   3   0     2056.19     2221.68     25.34 o 
   7   3   0      436.64      445.17      6.61 o 
   8   3   0       55.72       59.89      1.87 o 
   9   3   0      857.23      802.49      9.98 o 
  10   3   0       21.34       27.10      1.64 o 
  11   3   0     1544.97     1485.68     17.21 o 
  12   3   0        2.58        2.20      1.00 o 
  13   3   0      127.58      117.40      3.33 o 
  14   3   0      232.90      191.05      4.94 o 
  15   3   0        6.84        5.64      1.52 o 
  16   3   0        2.40        1.67      3.12 o 
  17   3   0        0.17        6.82      3.76 o 
  18   3   0      125.58      148.79     11.05 o 
  19   3   0       27.66       35.99      7.21 o 
   1   4   0        2.87        0.89      0.47 o 
   2   4   0      225.84      229.93      3.30 o 
   3   4   0      970.14      881.89      8.20 o 
   4   4   0      311.62      332.58      3.66 o 
   5   4   0       31.16       32.94      1.00 o 
   6   4   0        5.26        4.97      0.63 o 
   7   4   0        5.72        7.12      0.67 o 
   8   4   0       47.65       42.05      2.92 o 
   9   4   0      263.65      254.02      5.53 o 
  10   4   0      220.53      219.79      4.70 o 
  11   4   0       85.58       93.60      3.12 o 
  12   4   0      229.06      194.22      5.63 o 
  13   4   0      363.62      371.16      8.47 o 
  14   4   0      136.25      122.18      4.70 o 
  15   4   0       58.47       59.59      3.91 o 
  16   4   0      518.44      513.44     20.96 o 
  17   4   0        8.98       16.30      5.14 o 
  18   4   0        4.36        4.67      4.16 o 
  19   4   0       13.67       10.16      5.45 o 
   1   5   0     4051.50     4234.85     47.43 o 
   2   5   0      988.74     1072.36     10.85 o 
   3   5   0      461.51      513.35      5.37 o 
   4   5   0      102.36       97.00      1.73 o 
   5   5   0       38.08       44.12      1.17 o 
   6   5   0      283.58      295.30      3.83 o 
   7   5   0      373.11      378.20      5.30 o 
   9   5   0      386.88      400.09      9.74 o 
  10   5   0      807.29      753.31     13.14 o 
  11   5   0     2262.57     2144.10     31.26 o 
  12   5   0     1266.82     1221.02     19.75 o 
  13   5   0      902.65      878.30     15.56 o 
  14   5   0        6.73        5.57      1.79 o 
  15   5   0        0.51        1.38      1.86 o 
  16   5   0       35.13       39.88      6.69 o 
  17   5   0      136.45      149.90     11.48 o 
  18   5   0        0.02        5.70      4.49 o 
   1   6   0      455.68      488.06      7.43 o 
   2   6   0      473.64      572.41      6.62 o 
   3   6   0        0.55       -0.41      0.41 o 
   4   6   0        1.24        1.11      0.47 o 
   5   6   0       99.33      106.51      2.93 o 
   6   6   0      198.47      232.71      3.78 o 
   7   6   0     1054.86     1058.82     15.59 o 
   8   6   0      770.00      756.83     10.71 o 
   9   6   0      165.74      152.35      3.39 o 
  10   6   0       35.15       42.57      2.98 o 
  11   6   0       17.38       14.37      2.02 o 
  12   6   0       28.55       37.25      2.97 o 
  13   6   0       14.89       15.29      2.54 o 
  14   6   0        3.06        7.27      2.53 o 
  15   6   0       39.09       48.83      3.76 o 
  16   6   0      108.89      111.17     10.96 o 
  17   6   0       33.57       34.35      7.06 o 
  18   6   0       30.78       30.60      7.10 o 
   1   7   0     1109.39     1221.16     15.93 o 
   2   7   0      381.50      373.10      5.82 o 
   3   7   0        0.02       -0.27      0.59 o 
   4   7   0       92.45      120.71      2.46 o 
   5   7   0      124.41      130.85      3.46 o 
   6   7   0      131.90      124.53      4.10 o 
   7   7   0       88.82       90.02      2.91 o 
   8   7   0      791.44      818.96     11.40 o 
   9   7   0      681.85      626.39      9.53 o 
  10   7   0        1.71        1.67      0.74 o 
  11   7   0      623.38      569.79     11.46 o 
  12   7   0       32.81       32.93      3.79 o 
  13   7   0       17.59       19.72      2.56 o 
  14   7   0        2.76        7.77      2.02 o 
  15   7   0        4.30        3.95      1.92 o 
  16   7   0      170.83      166.05     11.95 o 
  17   7   0       21.69       25.62      6.63 o 
   2   8   0      229.68      214.53      5.39 o 
   3   8   0      663.35      616.61      9.49 o 
   4   8   0      195.17      214.12      4.80 o 
   5   8   0        1.59       -0.74      1.16 o 
   6   8   0       71.43       67.02      2.83 o 
   7   8   0     1595.28     1436.38     18.89 o 
   8   8   0        1.38        2.53      1.12 o 
   9   8   0      700.91      634.51      9.99 o 
  10   8   0        0.10        0.03      1.00 o 
  11   8   0        4.47       -0.29      1.47 o 
  12   8   0      110.28      111.57      5.22 o 
  13   8   0      124.52      123.93      5.20 o 
  14   8   0      168.63      181.01      7.67 o 
  15   8   0      229.59      232.21      7.46 o 
  16   8   0       31.85       29.01      6.66 o 
   1   9   0      309.46      296.85      6.18 o 
   2   9   0       90.85       78.56      3.18 o 
   3   9   0     1305.16     1179.03     18.89 o 
   4   9   0     1458.39     1329.28     20.71 o 
   5   9   0      847.56      776.94     13.58 o 
   6   9   0       13.21        8.97      1.50 o 
   7   9   0       32.74       38.83      2.46 o 
   8   9   0        0.30        2.42      1.22 o 
   9   9   0      206.93      206.71      5.04 o 
  10   9   0      228.62      220.67      5.16 o 
  11   9   0       29.12       31.92      1.92 o 
  12   9   0       12.72       14.92      2.49 o 
  13   9   0       46.97       49.80      5.05 o 
  14   9   0      210.64      232.38      7.56 o 
  15   9   0      248.05      262.12     20.67 o 
  16   9   0       99.92      106.58     11.74 o 
   0  10   0      860.70      850.49     18.49 o 
   1  10   0     1164.66     1086.19     18.98 o 
   2  10   0      336.06      351.58      8.43 o 
   3  10   0       46.90       73.16      3.94 o 
   4  10   0      270.51      289.29      7.39 o 
   5  10   0       19.51       12.67      1.94 o 
   6  10   0      866.50      861.25     15.17 o 
   7  10   0       19.89       12.98      2.26 o 
   8  10   0       78.72       70.73      3.73 o 
   9  10   0      104.75      103.97      3.76 o 
  10  10   0       31.85       35.98      2.54 o 
  11  10   0        3.00        4.08      1.29 o 
  12  10   0       93.42       82.09      5.05 o 
  13  10   0      126.67      135.05      5.83 o 
  14  10   0       67.08       67.69      4.88 o 
  15  10   0       11.87       11.74      5.70 o 
   1  11   0       69.74       52.13      3.70 o 
   2  11   0      317.33      323.45      8.36 o 
   3  11   0      326.19      286.38      7.77 o 
   4  11   0      159.32      138.14      5.22 o 
   5  11   0       44.73       46.21      4.90 o 
   6  11   0       20.24       20.15      2.47 o 
   7  11   0        5.99        4.23      1.67 o 
   8  11   0      569.31      564.33     11.63 o 
   9  11   0       15.24       18.97      2.38 o 
  10  11   0       18.97       25.39      2.60 o 
  11  11   0        0.41       -0.85      1.44 o 
  12  11   0       37.52       41.75      5.09 o 
  13  11   0        8.15        5.42      2.43 o 
   0  12   0        0.29        1.84      1.96 o 
   1  12   0        8.06        7.76      2.12 o 
   2  12   0        3.11        0.53      1.59 o 
   3  12   0       74.55       69.54      4.47 o 
   4  12   0        8.42        5.93      2.00 o 
   5  12   0      102.10      104.90      4.97 o 
   6  12   0        2.27        2.52      1.71 o 
   7  12   0       17.81       21.19      2.71 o 
   8  12   0      141.56      139.52      5.47 o 
   9  12   0        8.89        3.36      2.61 o 
  10  12   0        3.59        2.38      1.68 o 
  11  12   0        8.87        7.09      2.06 o 
  12  12   0        6.68        8.45      1.62 o 
   1  13   0        5.72        5.65      2.12 o 
   2  13   0      151.22      158.15      6.11 o 
   3  13   0      275.25      297.45      8.64 o 
   4  13   0       93.42       89.35      5.01 o 
   5  13   0       20.52       20.91      3.11 o 
   6  13   0       60.01       54.97      4.28 o 
   7  13   0       49.65       49.69      4.65 o 
   8  13   0       94.12       83.64      5.76 o 
   9  13   0      338.71      360.22      9.53 o 
  10  13   0        2.38        2.06      2.93 o 
   0  14   0       34.68       24.69      6.38 o 
   1  14   0      330.76      334.54     11.97 o 
   2  14   0       75.46       73.61      5.00 o 
   3  14   0        1.11        2.65      2.10 o 
   4  14   0       95.43      110.23      5.89 o 
   5  14   0        0.75       -0.78      1.89 o 
   6  14   0      242.50      257.49      8.91 o 
   7  14   0       15.41       17.89      2.99 o 
   8  14   0        0.09       -0.35      2.59 o 
   1  15   0       39.73       42.64      5.43 o 
   2  15   0        0.17        0.09      2.14 o 
   3  15   0       38.79       38.09      4.05 o 
   4  15   0       68.98       75.72      5.37 o 
   5  15   0        4.34        3.06      3.12 o 
   2   0   1     3184.33     3110.44     38.99 o 
   4   0   1      112.07      126.10      2.55 o 
   6   0   1     1889.96     1913.50     38.22 o 
   8   0   1     3402.87     3596.81     41.52 o 
  10   0   1       27.42       24.45      1.70 o 
  12   0   1      495.07      484.63      7.24 o 
  14   0   1      396.64      350.30      5.66 o 
  16   0   1      236.33      220.58      5.80 o 
  18   0   1      236.12      248.21      9.67 o 
   0   1   1     8805.54     8197.18     89.75 o 
   1   1   1     2776.46     2746.27     21.07 o 
   2   1   1     1215.64     1173.91      9.44 o 
   3   1   1     5671.10     5810.76     42.63 o 
   4   1   1     3420.92     3463.15     25.85 o 
   5   1   1      653.79      661.55      6.85 o 
   6   1   1      219.74      230.70      2.74 o 
   7   1   1      251.21      283.92      3.65 o 
   8   1   1      491.56      496.91      4.67 o 
   9   1   1      791.06      798.19      6.95 o 
  10   1   1      111.50      109.08      1.93 o 
  11   1   1        5.28        6.22      0.71 o 
  12   1   1      194.40      180.78      2.77 o 
  13   1   1      627.11      600.78      6.14 o 
  14   1   1      594.71      580.46      6.15 o 
  15   1   1      136.42      130.23      3.86 o 
  16   1   1        5.41        7.01      1.17 o 
  17   1   1       78.46       77.01      4.58 o 
  18   1   1       20.08       20.12      3.17 o 
  19   1   1      352.17      398.45     22.58 o 
   1   2   1      580.00      586.36      4.50 o 
   2   2   1     7102.36     6937.52     43.88 o 
   3   2   1       98.03       80.77      1.10 o 
   4   2   1      428.14      400.78      3.58 o 
   5   2   1      329.41      333.50      4.00 o 
   6   2   1      581.80      626.69     17.20 o 
   7   2   1      641.61      670.90      5.89 o 
   8   2   1      797.51      925.43      7.72 o 
   9   2   1       35.39       41.89      1.24 o 
  10   2   1       22.05       25.88      1.16 o 
  11   2   1      519.05      505.94      5.18 o 
  12   2   1      254.03      256.85      3.42 o 
  13   2   1       67.58       75.73      2.04 o 
  14   2   1      131.21      134.52      2.58 o 
  15   2   1       83.03       82.55      2.98 o 
  16   2   1        2.01        1.19      1.11 o 
  17   2   1       93.18       98.99      5.30 o 
  18   2   1       29.87       22.16      4.01 o 
  19   2   1       49.51       52.95      8.83 o 
   0   3   1     2543.98     2407.46     27.01 o 
   1   3   1       13.94       22.92      0.68 o 
   2   3   1      367.30      353.89      2.80 o 
   3   3   1     4749.68     4793.32     30.54 o 
   4   3   1      788.72      821.81     54.91 o 
   5   3   1     3409.46     3520.54     23.69 o 
   6   3   1      582.27      611.97      5.63 o 
   7   3   1       87.23       78.48      1.93 o 
   8   3   1      292.86      315.04      3.89 o 
   9   3   1      274.90      264.89      3.35 o 
  10   3   1      209.28      213.15      2.93 o 
  11   3   1       52.65       54.48      1.60 o 
  12   3   1      508.37      510.81      5.39 o 
  13   3   1      132.73      116.95      2.46 o 
  14   3   1       83.46       86.32      2.27 o 
  15   3   1       78.35       80.86      3.44 o 
  16   3   1       40.61       43.12      2.74 o 
  17   3   1        6.68        8.84      6.02 o 
  18   3   1       12.33       14.04      3.63 o 
  19   3   1       78.01       84.77      7.11 o 
   1   4   1      535.54      533.02      5.80 o 
   2   4   1      821.85      862.32     15.08 o 
   3   4   1       27.03       24.75      0.84 o 
   4   4   1      885.60      975.71      6.65 o 
   5   4   1      201.33      217.64      2.65 o 
   6   4   1      148.36      146.41      1.67 o 
   7   4   1      306.87      351.07      3.73 o 
   8   4   1     1666.65     1691.65     16.85 o 
   9   4   1      114.58      113.86      2.57 o 
  10   4   1      171.84      180.40      3.02 o 
  11   4   1      446.59      430.35      5.36 o 
  12   4   1      678.80      629.34      7.15 o 
  13   4   1      479.20      456.79      6.31 o 
  14   4   1       60.88       61.92      2.49 o 
  15   4   1        3.16        3.65      1.55 o 
  16   4   1       13.90       14.24      2.15 o 
  17   4   1      219.71      202.63     15.55 o 
  18   4   1       17.61       17.86      7.80 o 
   0   5   1     1918.56     1902.55     20.03 o 
   1   5   1     1710.76     1868.18     16.64 o 
   2   5   1      313.45      336.94      3.98 o 
   3   5   1     1906.89     2064.32     13.35 o 
   4   5   1      810.79      886.25      6.28 o 
   5   5   1      646.51      714.81      5.25 o 
   6   5   1       90.58      105.43      1.50 o 
   7   5   1      388.21      387.43      5.03 o 
   8   5   1       60.54       59.23      1.34 o 
   9   5   1      647.81      629.80      7.80 o 
  10   5   1      195.72      197.91      3.51 o 
  11   5   1      138.21      128.78      3.16 o 
  12   5   1      254.76      237.11      5.41 o 
  13   5   1       31.62       35.98      2.10 o 
  14   5   1      158.25      145.86      5.63 o 
  15   5   1      333.25      330.85      7.67 o 
  16   5   1       19.34       18.79      2.36 o 
  17   5   1        2.90        5.69      2.88 o 
  18   5   1       97.22      114.75      8.24 o 
   1   6   1      769.85      787.32      7.56 o 
   2   6   1     1608.00     1695.39     14.51 o 
   3   6   1      451.41      491.01      4.12 o 
   4   6   1       34.02       36.60      1.15 o 
   5   6   1      268.02      310.86      2.90 o 
   6   6   1      514.32      503.94      5.39 o 
   7   6   1      196.34      188.11      2.50 o 
   8   6   1      855.99      841.70      8.25 o 
   9   6   1      211.55      187.88      2.74 o 
  10   6   1      446.27      429.53      6.40 o 
  11   6   1      223.09      207.58      4.20 o 
  12   6   1      113.48      108.40      3.11 o 
  13   6   1      114.48      103.78      4.60 o 
  14   6   1        3.08        4.93      1.27 o 
  15   6   1       88.67       83.87      4.29 o 
  16   6   1        2.70        4.35      1.80 o 
  17   6   1       39.77       43.43      5.36 o 
  18   6   1       89.30       92.13      7.67 o 
   0   7   1      455.95      452.66      7.41 o 
   1   7   1      222.26      211.12      4.05 o 
   2   7   1       24.38       18.82      1.12 o 
   3   7   1      548.46      553.37      5.21 o 
   4   7   1      422.30      411.75      4.98 o 
   5   7   1      152.82      160.69      2.74 o 
   6   7   1      292.70      275.38      3.80 o 
   7   7   1      497.47      461.05      5.39 o 
   8   7   1      394.13      396.87      4.01 o 
   9   7   1      327.00      300.28      4.02 o 
  10   7   1      261.47      247.36      4.59 o 
  11   7   1      116.50      121.35      3.30 o 
  12   7   1       99.24       86.23      2.93 o 
  13   7   1       30.44       26.64      1.98 o 
  14   7   1       47.71       43.52      2.52 o 
  15   7   1       51.94       48.85      3.55 o 
  16   7   1       30.12       36.83      3.20 o 
  17   7   1       40.98       43.51      5.51 o 
   1   8   1       88.71       80.75      2.92 o 
   2   8   1      333.30      301.06      5.16 o 
   3   8   1      271.51      250.14      5.02 o 
   4   8   1     1815.88     1675.77     14.95 o 
   5   8   1     1177.35     1151.77     11.76 o 
   6   8   1      465.34      443.88      5.44 o 
   7   8   1      505.96      454.40      5.56 o 
   8   8   1      463.62      439.54      5.46 o 
   9   8   1      570.71      528.88      6.19 o 
  10   8   1      139.49      123.61      2.45 o 
  11   8   1       10.58        7.79      1.35 o 
  12   8   1       19.83       18.68      2.06 o 
  13   8   1      177.47      179.64      4.39 o 
  14   8   1       16.22       12.63      1.90 o 
  15   8   1       21.50       22.68      3.09 o 
  16   8   1       96.74       96.45      5.01 o 
   0   9   1     2424.95     2289.85     28.47 o 
   1   9   1      137.19      146.30      2.93 o 
   2   9   1      777.28      695.09      7.15 o 
   3   9   1      644.92      573.71      7.79 o 
   4   9   1      403.25      387.21      5.49 o 
   5   9   1       88.59       77.98      2.33 o 
   6   9   1      555.90      503.90      6.55 o 
   7   9   1      251.38      226.25      3.96 o 
   8   9   1       83.14       68.16      2.14 o 
   9   9   1       27.54       25.44      1.48 o 
  10   9   1      218.93      217.86      3.61 o 
  11   9   1        3.86        4.30      0.98 o 
  12   9   1       69.63       65.12      4.01 o 
  13   9   1       13.39       11.81      1.71 o 
  14   9   1       29.86       24.29      2.75 o 
  15   9   1       68.95       79.46      4.59 o 
  16   9   1       76.30       86.61      9.69 o 
   1  10   1      178.33      160.64      3.28 o 
   2  10   1       38.27       27.88      1.91 o 
   3  10   1      216.30      213.87      4.43 o 
   4  10   1      433.60      410.89      6.49 o 
   5  10   1      148.54      134.47      3.17 o 
   6  10   1      148.76      146.75      3.30 o 
   7  10   1      179.60      149.82      3.36 o 
   8  10   1        6.64        9.97      1.19 o 
   9  10   1       80.47       71.51      2.45 o 
  10  10   1       85.87       91.45      2.61 o 
  11  10   1      112.87      108.59      2.64 o 
  12  10   1       24.01       25.32      3.45 o 
  13  10   1       18.07       22.46      2.33 o 
  14  10   1       74.66       84.05      5.40 o 
  15  10   1      170.21      183.42      9.03 o 
   0  11   1       47.32       48.24      3.09 o 
   1  11   1      148.82      151.47      3.93 o 
   2  11   1       42.25       30.47      2.10 o 
   3  11   1       12.42       10.49      1.68 o 
   4  11   1       93.22       91.35      3.18 o 
   5  11   1      258.77      258.31      5.45 o 
   6  11   1        4.41        5.02      1.20 o 
   7  11   1      133.31      127.49      3.50 o 
   8  11   1       10.16        9.80      1.29 o 
   9  11   1       50.77       47.47      2.27 o 
  10  11   1       12.73       13.35      1.42 o 
  11  11   1      191.85      190.33      3.80 o 
  12  11   1       58.18       61.85      2.35 o 
  13  11   1        1.17        0.73      1.58 o 
   1  12   1      109.47      109.22      3.54 o 
   2  12   1      278.58      275.23      6.25 o 
   3  12   1       17.16       16.74      1.83 o 
   4  12   1      187.00      179.54      4.49 o 
   5  12   1       36.84       38.58      2.43 o 
   6  12   1      112.64      128.44      3.76 o 
   7  12   1       46.12       54.17      2.81 o 
   8  12   1        4.68        2.74      1.22 o 
   9  12   1      136.53      148.50      4.10 o 
  10  12   1       65.54       77.74      3.00 o 
  11  12   1      115.17      122.76      4.54 o 
  12  12   1       23.70       23.10      1.85 o 
   0  13   1       38.24       40.63      4.85 o 
   1  13   1       52.32       52.80      2.91 o 
   2  13   1       92.05       98.12      3.77 o 
   3  13   1        2.02        1.12      1.31 o 
   4  13   1      127.80      147.11      4.45 o 
   5  13   1       10.99        9.51      1.77 o 
   6  13   1       31.14       31.90      2.41 o 
   7  13   1       31.52       29.81      2.33 o 
   8  13   1       83.55       96.32      3.65 o 
   9  13   1       22.49       19.95      2.61 o 
  10  13   1       58.21       63.45      4.37 o 
   1  14   1       25.68       29.03      4.09 o 
   2  14   1       92.56       92.09      3.93 o 
   3  14   1      106.09      115.38      4.53 o 
   4  14   1      371.62      389.17      7.43 o 
   5  14   1       38.77       38.81      3.40 o 
   6  14   1       99.65      109.23      4.15 o 
   7  14   1        7.18        6.77      1.70 o 
   8  14   1       21.70       22.33      3.21 o 
   0  15   1        7.14        8.08      3.68 o 
   1  15   1       42.89       43.66      3.79 o 
   2  15   1       36.08       31.82      2.67 o 
   3  15   1       37.92       38.26      3.54 o 
   4  15   1       67.75       69.58      3.67 o 
   0   0   2     2957.29     2847.79     36.46 o 
   2   0   2    11428.87    11563.99    166.10 o 
   4   0   2     1140.32     1240.22     13.97 o 
   6   0   2     5232.15     5776.19     74.52 o 
   8   0   2      153.47      128.14     11.42 o 
  10   0   2      207.89      254.06      4.41 o 
  12   0   2      263.55      257.12      4.72 o 
  14   0   2      323.80      304.12      6.67 o 
  16   0   2       12.85       11.97      1.94 o 
  18   0   2      105.50      121.21      5.39 o 
   1   1   2      412.68      399.53      2.88 o 
   2   1   2     1545.67     1516.66      9.89 o 
   3   1   2     4399.66     1211.24   1133.14 o 
   4   1   2     2444.65     2541.49     21.11 o 
   5   1   2      751.96      819.29     25.04 o 
   6   1   2      826.59      893.54      7.53 o 
   7   1   2      572.85      678.75      6.47 o 
   8   1   2      146.86      153.24      2.58 o 
   9   1   2      196.92      182.40      2.44 o 
  10   1   2      438.22      436.98      4.50 o 
  11   1   2     1972.75     1919.63     15.12 o 
  12   1   2      356.43      347.35      4.10 o 
  13   1   2      121.00      107.79      2.76 o 
  14   1   2       65.28       60.75      2.48 o 
  15   1   2       13.38       13.68      1.46 o 
  16   1   2       83.37       83.01      3.29 o 
  17   1   2       26.53       25.47      1.98 o 
  18   1   2        1.00        1.31      1.27 o 
  19   1   2       90.51      103.01     10.84 o 
   0   2   2     6573.65     6461.08     70.31 o 
   1   2   2     4985.55     4969.97     34.53 o 
   2   2   2      522.64      514.60      3.61 o 
   3   2   2     2921.89     2829.24     23.85 o 
   4   2   2     1003.26      973.70     10.40 o 
   5   2   2     1636.95     1727.87     14.58 o 
   6   2   2     1024.50     1080.74      9.52 o 
   7   2   2      458.62      497.33      5.20 o 
   8   2   2      455.88      447.02      4.82 o 
   9   2   2      541.87      547.67      5.20 o 
  10   2   2      295.89      314.40      3.61 o 
  11   2   2      528.23      508.83      5.81 o 
  12   2   2      299.48      281.36      3.61 o 
  13   2   2      220.24      222.92      4.07 o 
  14   2   2      176.75      165.16      3.93 o 
  15   2   2      161.90      162.63      4.01 o 
  16   2   2        7.07        9.08      1.50 o 
  17   2   2       24.48       26.03      2.13 o 
  18   2   2       40.66       43.65      2.98 o 
  19   2   2       69.36       60.54      6.00 o 
   1   3   2      346.95      349.39      3.28 o 
   2   3   2      833.23      895.63      6.57 o 
   3   3   2      168.47      157.32      2.08 o 
   4   3   2     1832.54     1875.13     24.09 o 
   5   3   2      758.59      718.75      5.51 o 
   6   3   2     1554.16     1676.00     13.39 o 
   7   3   2      121.50      136.97      2.16 o 
   8   3   2     1942.04     1995.06     17.02 o 
   9   3   2       71.17       56.69      1.91 o 
  10   3   2      315.03      329.09      4.01 o 
  11   3   2       81.05       81.08      1.93 o 
  12   3   2        3.99        4.93      0.89 o 
  13   3   2      213.80      215.05      4.41 o 
  14   3   2        8.12        8.95      1.36 o 
  15   3   2       89.68       90.16      3.18 o 
  16   3   2       38.22       45.33      4.40 o 
  17   3   2       28.85       30.28      2.57 o 
  18   3   2       66.13       59.50      3.98 o 
  19   3   2       82.28       86.11      7.30 o 
   0   4   2      722.26      753.14      9.50 o 
   1   4   2      419.17      440.26      5.75 o 
   2   4   2     1790.61     1879.65     15.47 o 
   3   4   2      562.35      625.66      6.72 o 
   4   4   2     1660.78     1734.72     13.46 o 
   5   4   2     1451.90     1540.00     14.88 o 
   6   4   2     2172.60     2305.53     16.76 o 
   7   4   2      323.25      350.43      3.55 o 
   8   4   2      188.10      193.18      2.43 o 
   9   4   2       56.18       56.80      1.84 o 
  10   4   2      198.08      220.91      3.42 o 
  11   4   2        9.20       13.20      1.12 o 
  12   4   2       91.70       89.40      2.61 o 
  13   4   2      306.65      288.17      5.29 o 
  14   4   2       16.07       14.69      1.71 o 
  15   4   2      364.31      355.81      7.00 o 
  16   4   2       64.40       65.83      3.44 o 
  17   4   2       21.18       21.66      2.61 o 
  18   4   2       42.43       51.60      4.76 o 
   1   5   2     2540.33     2721.12     19.75 o 
   2   5   2       99.95      120.53      2.05 o 
   3   5   2     5368.46     5678.72     41.92 o 
   4   5   2       71.19       85.81      1.37 o 
   5   5   2      230.35      243.21      2.36 o 
   6   5   2       51.38       51.45      1.08 o 
   7   5   2     1581.01     1684.02     12.68 o 
   8   5   2      158.29      158.12      3.27 o 
   9   5   2      798.21      812.33      8.92 o 
  10   5   2      332.49      332.94      4.85 o 
  11   5   2      935.03      910.05     10.07 o 
  12   5   2       61.88       68.81      2.62 o 
  13   5   2      284.54      288.77      6.78 o 
  14   5   2      197.55      192.71      5.56 o 
  15   5   2       40.79       40.63      3.11 o 
  16   5   2       91.29       99.15      4.52 o 
  17   5   2      155.62      162.98      5.76 o 
  18   5   2       58.97       70.12      9.78 o 
   0   6   2     1234.76     1311.65     14.56 o 
   1   6   2     1239.26     1392.44     10.93 o 
   2   6   2      364.07      360.72      3.75 o 
   3   6   2       86.03      105.05      2.55 o 
   4   6   2      137.22      154.07      1.94 o 
   5   6   2      128.18      129.09      1.75 o 
   6   6   2      342.50      354.21      3.93 o 
   7   6   2      114.75      122.70      1.95 o 
   8   6   2      107.25      106.18      1.78 o 
   9   6   2      744.91      677.73      7.58 o 
  10   6   2      210.19      204.87      4.08 o 
  11   6   2       39.85       34.65      2.02 o 
  12   6   2      247.49      230.29      4.60 o 
  13   6   2      425.76      392.57      8.30 o 
  14   6   2       25.33       32.16      2.79 o 
  15   6   2      124.40      109.02      4.50 o 
  16   6   2       55.28       59.24      3.89 o 
  17   6   2       94.66      100.41      5.28 o 
  18   6   2       14.34       19.41      4.18 o 
   1   7   2        9.73       11.58      0.80 o 
   2   7   2     1281.10     1199.10     18.91 o 
   3   7   2      160.96      168.97      3.84 o 
   4   7   2      813.61      810.82      9.22 o 
   5   7   2      159.69      171.86      2.80 o 
   6   7   2      262.98      231.75      3.35 o 
   7   7   2      187.84      174.65      2.84 o 
   8   7   2     1747.33     1630.99     13.61 o 
   9   7   2      544.01      543.49      6.18 o 
  10   7   2      129.95      123.19      2.63 o 
  11   7   2      336.41      293.11      5.31 o 
  12   7   2      225.89      211.89      4.53 o 
  13   7   2       45.35       46.55      3.30 o 
  14   7   2      237.60      245.78      6.62 o 
  15   7   2       68.84       70.32      4.11 o 
  16   7   2       34.90       36.12      3.24 o 
  17   7   2       16.14       14.94      2.52 o 
   0   8   2      460.22      474.68      7.98 o 
   1   8   2      265.53      232.00      3.12 o 
   2   8   2      388.92      396.55      5.67 o 
   3   8   2      184.68      213.22      3.83 o 
   4   8   2      224.82      216.21      3.37 o 
   5   8   2       89.24       99.88      2.46 o 
   6   8   2       87.57       90.71      2.74 o 
   7   8   2      538.14      537.13      6.65 o 
   8   8   2      276.35      260.06      4.28 o 
   9   8   2      103.91      106.83      2.03 o 
  10   8   2      351.23      338.56      4.51 o 
  11   8   2       25.34       27.13      1.28 o 
  12   8   2      194.16      188.28      4.40 o 
  13   8   2        3.23        3.95      2.70 o 
  14   8   2       65.78       67.92      4.80 o 
  15   8   2       10.64       12.32      2.26 o 
  16   8   2       29.88       26.65      3.02 o 
   1   9   2      185.81      187.67      3.14 o 
   2   9   2      253.14      248.20      3.42 o 
   3   9   2      986.69      917.52      9.38 o 
   4   9   2      189.77      186.91      3.57 o 
   5   9   2      414.31      398.68      5.62 o 
   6   9   2      321.39      273.76      4.47 o 
   7   9   2      120.66      106.46      2.67 o 
   8   9   2       63.11       52.72      2.08 o 
   9   9   2      143.37      146.51      3.11 o 
  10   9   2      230.56      211.70      3.73 o 
  11   9   2      107.32      106.54      2.84 o 
  12   9   2      160.75      165.07      5.24 o 
  13   9   2       13.31       11.96      3.59 o 
  14   9   2      135.04      141.00      5.99 o 
  15   9   2       40.09       40.13      3.95 o 
   0  10   2      445.89      471.64      8.67 o 
   1  10   2      128.82      130.79      2.74 o 
   2  10   2       45.99       44.45      2.88 o 
   3  10   2      365.17      322.19      5.60 o 
   4  10   2      300.83      275.38      4.67 o 
   5  10   2       40.45       32.18      1.83 o 
   6  10   2       39.51       40.80      2.04 o 
   7  10   2       66.44       64.56      2.44 o 
   8  10   2       66.48       71.33      2.50 o 
   9  10   2       68.29       67.30      2.40 o 
  10  10   2       33.42       31.29      1.75 o 
  11  10   2        0.43       -0.01      0.98 o 
  12  10   2       47.04       51.07      3.22 o 
  13  10   2       44.60       42.15      3.95 o 
  14  10   2       80.44       89.18      5.65 o 
   1  11   2      154.12      140.18      5.59 o 
   2  11   2      163.59      156.84      3.97 o 
   3  11   2      298.78      295.36      5.58 o 
   4  11   2      122.99      110.68      3.39 o 
   5  11   2       44.58       45.79      2.45 o 
   6  11   2      194.03      191.18      4.68 o 
   7  11   2       43.59       42.15      2.31 o 
   8  11   2       17.09       15.75      1.51 o 
   9  11   2       24.15       22.04      1.67 o 
  10  11   2       74.37       70.07      2.55 o 
  11  11   2       99.96      113.38      2.98 o 
  12  11   2       10.60       13.04      1.43 o 
  13  11   2       46.73       45.73      4.29 o 
   0  12   2      284.14      293.63      8.27 o 
   1  12   2       34.96       31.97      2.51 o 
   2  12   2       45.69       47.69      2.70 o 
   3  12   2       46.64       50.66      2.74 o 
   4  12   2      163.78      167.55      6.22 o 
   5  12   2      302.74      285.89      5.72 o 
   6  12   2      270.64      252.59      5.31 o 
   7  12   2        1.65        2.21      1.35 o 
   8  12   2       59.79       64.88      2.80 o 
   9  12   2       69.18       64.21      2.79 o 
  10  12   2       37.26       37.93      2.21 o 
  11  12   2        0.46        0.07      1.02 o 
  12  12   2      252.44      266.87      6.23 o 
   1  13   2      149.92      152.46      4.30 o 
   2  13   2       55.62       54.84      3.00 o 
   3  13   2       87.14       87.52      3.70 o 
   4  13   2      150.54      160.12      4.41 o 
   5  13   2      162.75      177.56      4.67 o 
   6  13   2       26.72       27.03      2.81 o 
   7  13   2       52.44       53.29      3.34 o 
   8  13   2      148.53      157.75      4.95 o 
   9  13   2      125.71      122.72      4.20 o 
  10  13   2      680.27      719.10     13.78 o 
   0  14   2      222.87      221.36     15.24 o 
   1  14   2       10.19       10.62      2.41 o 
   2  14   2      300.74      318.92      6.59 o 
   3  14   2       59.73       67.54      3.48 o 
   4  14   2       40.43       46.78      2.99 o 
   5  14   2      118.68      139.06      4.39 o 
   6  14   2      254.39      251.93      5.85 o 
   7  14   2      173.07      182.19      4.93 o 
   8  14   2       76.77       80.94      5.07 o 
   1  15   2       28.05       30.31      3.39 o 
   2  15   2       90.58       95.61      4.74 o 
   3  15   2       51.31       52.93      3.94 o 
   4  15   2      115.33      126.43      4.53 o 
   2   0   3    49628.97    45339.67    537.16 o 
   6   0   3      413.26      412.76     18.38 o 
   8   0   3      655.28      613.54      7.60 o 
  10   0   3       26.98       24.22      1.42 o 
  12   0   3       40.25       53.12      3.38 o 
  14   0   3      910.41      873.10     13.71 o 
  16   0   3      357.25      352.08      7.84 o 
  18   0   3      121.56      128.24      5.69 o 
   0   1   3     2222.27     2390.71     20.29 o 
   1   1   3    25649.46    24462.83    162.52 o 
   2   1   3     1967.78     1963.06     13.36 o 
   3   1   3     2428.50     2529.70     24.41 o 
   4   1   3      388.51      373.88     26.87 o 
   5   1   3     1370.38     1446.45     12.35 o 
   6   1   3     1069.76     1146.23      9.32 o 
   7   1   3     2327.62     2413.41     19.91 o 
   8   1   3      173.64      179.66      2.48 o 
   9   1   3      171.22      178.42      2.99 o 
  10   1   3     1157.63     1179.43      9.80 o 
  11   1   3        2.38        6.00      0.86 o 
  12   1   3       19.53       22.04      1.51 o 
  13   1   3      221.42      221.17      4.14 o 
  14   1   3      346.76      350.27      5.59 o 
  15   1   3       58.90       53.97      2.73 o 
  16   1   3      354.61      343.91      8.27 o 
  17   1   3       43.85       44.86      2.62 o 
  18   1   3      128.31      131.87      4.26 o 
  19   1   3       27.08       33.92      2.63 o 
   1   2   3     1442.08     1533.64     10.21 o 
   2   2   3     2697.55     2611.72     16.94 o 
   3   2   3     1717.79     1781.86     12.88 o 
   4   2   3      695.23      716.81      7.88 o 
   5   2   3     1225.13     1241.91     51.21 o 
   6   2   3     1016.13     1093.83      8.04 o 
   7   2   3      222.87      270.42      3.27 o 
   8   2   3      978.50     1042.55     15.58 o 
   9   2   3      114.51      125.44      3.42 o 
  10   2   3      101.12       97.87      1.99 o 
  11   2   3      507.51      494.85      5.66 o 
  12   2   3      260.03      248.95      4.26 o 
  13   2   3       17.98       15.70      1.56 o 
  14   2   3      240.02      229.31      4.80 o 
  15   2   3       71.67       71.50      3.12 o 
  16   2   3        9.18        8.28      1.48 o 
  17   2   3       39.48       42.27      2.65 o 
  18   2   3      118.10      124.98      4.47 o 
  19   2   3        4.83        0.35      1.48 o 
   0   3   3     3943.77     3892.88     38.73 o 
   1   3   3      177.90      173.89      2.14 o 
   2   3   3      695.03      727.77      6.12 o 
   3   3   3      498.64      519.40      4.03 o 
   4   3   3      533.45      558.69      8.98 o 
   5   3   3     1052.95     1033.29     23.48 o 
   6   3   3       44.48       50.62      0.96 o 
   7   3   3      251.58      245.43      3.13 o 
   8   3   3      359.15      377.85      4.36 o 
   9   3   3      242.29      232.94      3.55 o 
  10   3   3      116.67      112.24      2.16 o 
  11   3   3      320.34      312.88      4.33 o 
  12   3   3      158.90      158.62      3.71 o 
  13   3   3      315.24      286.16      5.31 o 
  14   3   3       50.09       54.29      2.64 o 
  15   3   3       48.60       46.39      2.61 o 
  16   3   3       69.12       68.48      3.22 o 
  17   3   3       33.36       45.66      3.23 o 
  18   3   3       11.05       11.84      2.06 o 
  19   3   3       71.24       66.05      9.36 o 
   1   4   3      805.91      820.45      6.58 o 
   2   4   3      493.97      490.23      4.61 o 
   3   4   3      567.74      616.96      5.01 o 
   4   4   3     1112.22     1119.13     11.82 o 
   5   4   3        4.06        3.21      0.37 o 
   6   4   3      417.04      459.62      3.99 o 
   7   4   3      464.41      454.52      4.00 o 
   8   4   3        1.12        0.06      0.40 o 
   9   4   3      240.12      229.37      3.61 o 
  10   4   3     1955.94     1898.78     16.96 o 
  11   4   3     1886.92     1827.07     16.59 o 
  12   4   3      352.47      360.07      6.01 o 
  13   4   3      183.05      171.96      4.08 o 
  14   4   3      494.73      484.24      7.62 o 
  15   4   3        0.10        1.13      1.29 o 
  16   4   3        0.09        0.72      1.29 o 
  17   4   3       86.50       93.11      4.30 o 
  18   4   3      227.31      241.61      8.31 o 
   0   5   3     1079.26     1132.19     12.55 o 
   1   5   3      437.45      459.92      4.03 o 
   2   5   3      661.24      655.37      5.72 o 
   3   5   3      491.96      509.42      4.48 o 
   4   5   3       21.04       22.60      0.82 o 
   5   5   3        4.97        4.47      0.47 o 
   6   5   3        1.41        0.42      0.36 o 
   7   5   3       79.68       78.88      1.36 o 
   8   5   3      330.74      316.21      4.22 o 
   9   5   3     1296.30     1239.55     10.62 o 
  10   5   3       29.63       27.67      1.66 o 
  11   5   3      171.86      150.29      3.17 o 
  12   5   3      319.67      315.62      6.20 o 
  13   5   3      378.99      385.18      8.16 o 
  14   5   3      138.57      131.24      4.70 o 
  15   5   3      160.06      174.50      9.81 o 
  16   5   3       16.94       15.05      2.32 o 
  17   5   3      102.95      107.75      5.16 o 
  18   5   3       33.02       36.62      3.42 o 
   1   6   3      219.65      210.81      2.44 o 
   2   6   3      386.31      386.42      3.99 o 
   3   6   3       82.58       93.75      1.92 o 
   4   6   3      642.17      694.23      6.90 o 
   5   6   3       31.08       38.26      1.56 o 
   6   6   3       22.41       22.17      4.44 o 
   7   6   3      682.49      641.72      6.53 o 
   8   6   3      183.80      211.50      3.12 o 
   9   6   3      275.22      290.43      4.17 o 
  10   6   3       38.71       41.72      1.71 o 
  11   6   3      179.23      156.73      3.65 o 
  12   6   3      560.22      545.68     10.15 o 
  13   6   3      143.73      140.31      6.05 o 
  14   6   3       47.39       47.36      3.37 o 
  15   6   3        9.57       11.37      2.18 o 
  16   6   3       20.60       15.45      2.45 o 
  17   6   3       48.08       49.74      4.29 o 
   0   7   3     1693.37     1699.04     18.68 o 
   1   7   3      419.95      455.77      4.63 o 
   2   7   3      268.23      294.03      3.47 o 
   3   7   3      710.48      712.43      7.27 o 
   4   7   3      168.83      176.82      3.31 o 
   5   7   3       14.60       21.98      1.34 o 
   6   7   3      663.30      667.99      7.04 o 
   7   7   3      563.32      531.73      5.97 o 
   8   7   3      585.53      541.14      6.05 o 
   9   7   3      436.34      402.40      5.86 o 
  10   7   3      279.31      253.71      4.92 o 
  11   7   3      158.47      156.27      4.04 o 
  12   7   3       17.77       18.71      2.46 o 
  13   7   3      177.01      160.55      5.96 o 
  14   7   3      179.45      192.32      6.76 o 
  15   7   3       95.62      111.32      5.49 o 
  16   7   3        1.22        0.99      1.89 o 
  17   7   3       68.66       63.26      5.09 o 
   1   8   3       69.41       82.85      1.84 o 
   2   8   3      287.08      290.42      3.62 o 
   3   8   3      141.38      140.42      2.40 o 
   4   8   3       13.40       14.81      1.12 o 
   5   8   3     1087.62      963.30      9.60 o 
   6   8   3      566.97      533.11      6.18 o 
   7   8   3      228.57      221.85      3.81 o 
   8   8   3       59.25       50.49      1.91 o 
   9   8   3      560.76      555.78      6.13 o 
  10   8   3       12.49       13.40      1.31 o 
  11   8   3      252.58      248.46      4.39 o 
  12   8   3       95.35       92.50      4.90 o 
  13   8   3      100.31      100.98      5.12 o 
  14   8   3       39.58       36.76      8.01 o 
  15   8   3       89.07       96.46      5.73 o 
  16   8   3        7.77        6.21      2.44 o 
   0   9   3     1144.97     1048.45     14.87 o 
   1   9   3      212.32      196.75      3.03 o 
   2   9   3     1648.41     1641.55     13.46 o 
   3   9   3      418.30      384.17      5.06 o 
   4   9   3       45.09       48.54      1.90 o 
   5   9   3      661.37      639.96      7.88 o 
   6   9   3      380.49      330.28      5.06 o 
   7   9   3      282.82      274.30      4.52 o 
   8   9   3      115.42      107.49      3.48 o 
   9   9   3       59.15       58.37      2.56 o 
  10   9   3      167.43      150.24      3.12 o 
  11   9   3      100.78      107.13      2.98 o 
  12   9   3      196.24      195.62      9.85 o 
  13   9   3       50.56       55.67      4.36 o 
  14   9   3       45.77       46.79      4.11 o 
  15   9   3      142.74      144.06     11.69 o 
   1  10   3      372.78      321.83      4.52 o 
   2  10   3      849.81      765.82      9.15 o 
   3  10   3      383.67      365.73      5.54 o 
   4  10   3      375.67      335.07      5.26 o 
   5  10   3      119.42      111.89      2.93 o 
   6  10   3       86.91       89.40      2.69 o 
   7  10   3      117.85      105.89      2.90 o 
   8  10   3      134.98      132.07      3.26 o 
   9  10   3      121.43      113.25      2.94 o 
  10  10   3       60.50       54.28      2.21 o 
  11  10   3       92.71       91.24      3.09 o 
  12  10   3      116.60      110.18      7.03 o 
  13  10   3       60.14       64.42      5.57 o 
  14  10   3       44.72       51.98      4.54 o 
   0  11   3       22.81       25.38      2.15 o 
   1  11   3      265.50      255.56      4.75 o 
   2  11   3      103.58      103.83      3.39 o 
   3  11   3       56.35       54.40      2.68 o 
   4  11   3        7.02        6.23      1.33 o 
   5  11   3      203.58      199.76      4.10 o 
   6  11   3        5.49        6.54      1.19 o 
   7  11   3       45.31       43.90      2.25 o 
   8  11   3        1.27        1.84      1.02 o 
   9  11   3       15.20        9.56      1.34 o 
  10  11   3       40.15       44.58      2.75 o 
  11  11   3       17.08       19.09      3.18 o 
  12  11   3      121.61      134.35      5.08 o 
  13  11   3       29.96       33.33      3.82 o 
   1  12   3       17.59       16.63      1.69 o 
   2  12   3       68.38       63.01      3.04 o 
   3  12   3       26.34       28.44      2.19 o 
   4  12   3      146.82      144.05      4.89 o 
   5  12   3       48.07       47.65      2.68 o 
   6  12   3       56.21       58.34      2.91 o 
   7  12   3       10.26       10.70      1.47 o 
   8  12   3      133.94      136.46      3.97 o 
   9  12   3       17.01       14.00      1.57 o 
  10  12   3      189.47      206.83      3.68 o 
  11  12   3      109.82      126.32      4.70 o 
   0  13   3       44.68       52.82      5.53 o 
   1  13   3        0.07        0.13      1.27 o 
   2  13   3       88.49       79.96      3.59 o 
   3  13   3       41.01       42.88      2.73 o 
   4  13   3      118.45      118.03      3.94 o 
   5  13   3       29.69       39.75      2.61 o 
   6  13   3      129.88      144.39      4.19 o 
   7  13   3      139.86      145.94      4.19 o 
   8  13   3       98.68      108.95      3.77 o 
   9  13   3      106.24      121.89      4.65 o 
  10  13   3       27.53       32.29      2.09 o 
   1  14   3       10.36        6.88      2.37 o 
   2  14   3       19.22       20.09      2.25 o 
   3  14   3       20.69       26.96      2.45 o 
   4  14   3      262.11      262.91      5.97 o 
   5  14   3      176.86      197.32      5.14 o 
   6  14   3       81.23       94.44      5.64 o 
   7  14   3       16.90       14.82      2.65 o 
   0  15   3       63.03       51.62      7.97 o 
   1  15   3       97.13      100.61      5.56 o 
   2  15   3      105.42      115.50      5.17 o 
   3  15   3      128.86      143.90      4.82 o 
   0   0   4     7365.34     7553.70     95.94 o 
   2   0   4     9466.15     9744.73    120.87 o 
   4   0   4       91.19      104.35      5.16 o 
   8   0   4      175.15      188.40      3.34 o 
  10   0   4      560.65      595.93     12.71 o 
  12   0   4      503.10      430.31      9.32 o 
  14   0   4      572.27      571.90     10.30 o 
  16   0   4      124.92      129.83      5.56 o 
  18   0   4      318.68      361.12     10.00 o 
   1   1   4     3407.80     3566.32     22.12 o 
   2   1   4      332.27      385.79      3.99 o 
   3   1   4      932.28      973.27      7.05 o 
   4   1   4      202.60      215.43      2.42 o 
   5   1   4      370.81      417.21      4.85 o 
   6   1   4       87.94       88.56     11.95 o 
   7   1   4     1025.91     1069.07      9.23 o 
   8   1   4        4.96        9.16      0.74 o 
   9   1   4      466.90      443.93      6.99 o 
  10   1   4      275.51      279.55      4.82 o 
  11   1   4      509.28      521.24      6.77 o 
  12   1   4      149.11      139.80      3.38 o 
  13   1   4      168.75      156.74      3.52 o 
  14   1   4       96.24       98.10      3.22 o 
  15   1   4       52.98       43.29      2.58 o 
  16   1   4      236.01      232.65      5.24 o 
  17   1   4      288.90      304.22      6.29 o 
  18   1   4      130.66      130.64      4.23 o 
  19   1   4      101.05      107.20      5.75 o 
   0   2   4      640.60      638.21      7.28 o 
   1   2   4      543.44      571.53      4.31 o 
   2   2   4      284.04      285.72      3.20 o 
   3   2   4      391.54      459.69      3.50 o 
   4   2   4       50.61       54.63      0.88 o 
   5   2   4     3429.76     3621.59     25.83 o 
   6   2   4      102.84       74.49     10.84 o 
   7   2   4      209.02      225.20      3.47 o 
   8   2   4       82.80       96.57      2.07 o 
   9   2   4     1211.58     1223.10     12.87 o 
  10   2   4      112.48      126.55      3.14 o 
  11   2   4      565.11      586.08      8.09 o 
  12   2   4       73.90       83.60      2.75 o 
  13   2   4       73.89       63.47      2.81 o 
  14   2   4      100.76      109.72      3.37 o 
  15   2   4      280.21      294.14      5.82 o 
  16   2   4      258.50      267.62      5.70 o 
  17   2   4      198.61      212.49      5.67 o 
  18   2   4        4.86        5.70      1.80 o 
   1   3   4      115.31       95.28      1.38 o 
   2   3   4     1381.40     1369.21      9.86 o 
   3   3   4      104.29      107.39      1.72 o 
   4   3   4      347.27      388.82      3.15 o 
   5   3   4      310.95      317.23      2.85 o 
   6   3   4       29.65       22.54      3.92 o 
   7   3   4     1047.76     1019.12      7.67 o 
   8   3   4       10.22        6.27      0.93 o 
   9   3   4      296.44      295.56      6.11 o 
  10   3   4       86.17       82.94      3.38 o 
  11   3   4      258.41      222.57      4.42 o 
  12   3   4      106.97       97.56      3.09 o 
  13   3   4      159.42      153.26      3.88 o 
  14   3   4       44.93       46.18      2.91 o 
  15   3   4      143.46      139.42      3.97 o 
  16   3   4        8.13        7.44      1.65 o 
  17   3   4       83.49       78.12      3.98 o 
  18   3   4      121.19      120.36      5.43 o 
   0   4   4      968.79      996.67     12.56 o 
   1   4   4      441.95      446.89      3.88 o 
   2   4   4     2032.52     2131.70     16.62 o 
   3   4   4      725.25      762.74      7.04 o 
   4   4   4      281.63      323.00      3.14 o 
   5   4   4       77.01       85.10      1.40 o 
   6   4   4       63.16       43.01      8.78 o 
   7   4   4       89.06       75.52     15.79 o 
   8   4   4      479.30      466.50      6.07 o 
   9   4   4      416.89      441.61      4.95 o 
  10   4   4      692.47      622.57      9.17 o 
  11   4   4      146.16      132.73      3.69 o 
  12   4   4      141.41      125.98      4.23 o 
  13   4   4      164.38      162.21      4.42 o 
  14   4   4      287.97      276.91      6.09 o 
  15   4   4       21.87       16.99      2.10 o 
  16   4   4       34.62       34.05      2.97 o 
  17   4   4       10.17        9.10      2.38 o 
  18   4   4       11.31       12.64      2.43 o 
   1   5   4      161.15      162.44      2.01 o 
   2   5   4      136.33      151.81      2.11 o 
   3   5   4      161.26      150.41      2.02 o 
   4   5   4       52.56       61.01      1.21 o 
   5   5   4       34.12       40.57      1.54 o 
   6   5   4      541.68      528.53      7.00 o 
   7   5   4       82.45       68.04     14.07 o 
   8   5   4       55.28       48.54      1.15 o 
   9   5   4      326.17      330.85      4.45 o 
  10   5   4       85.25       78.56      3.01 o 
  11   5   4      165.89      157.29      4.10 o 
  12   5   4      157.26      150.15      4.12 o 
  13   5   4       20.57       19.46      1.94 o 
  14   5   4      110.16      116.24      4.43 o 
  15   5   4       27.00       33.95      6.57 o 
  16   5   4       70.57       72.52      4.94 o 
  17   5   4       55.46       64.24      4.84 o 
  18   5   4       93.54      100.84      8.36 o 
   0   6   4      103.48      108.46      2.33 o 
   1   6   4       98.83      110.28      1.71 o 
   2   6   4      351.51      396.96      4.12 o 
   3   6   4      428.95      442.55      4.49 o 
   4   6   4      571.57      604.26      5.68 o 
   5   6   4      429.61      435.23      6.35 o 
   6   6   4      311.49      150.16     53.57 o 
   7   6   4      383.22      345.75      4.33 o 
   8   6   4      730.14      726.84      7.39 o 
   9   6   4      271.17      268.08      4.05 o 
  10   6   4      764.86      719.66     10.40 o 
  11   6   4      113.37      113.13      3.97 o 
  12   6   4      114.90      109.94      6.17 o 
  13   6   4       30.88       35.05      3.33 o 
  14   6   4      107.89      115.42      5.59 o 
  15   6   4        3.59        3.02      1.96 o 
  16   6   4      151.25      154.64      6.46 o 
  17   6   4       36.18       33.75      3.74 o 
   1   7   4       16.53       15.68      0.94 o 
   2   7   4      989.93      942.90      8.19 o 
   3   7   4      138.74      152.28      2.41 o 
   4   7   4      512.16      489.26      5.65 o 
   5   7   4      855.02      807.84      8.23 o 
   6   7   4     1544.75     1537.73     13.98 o 
   7   7   4      267.32      262.77      3.80 o 
   8   7   4       69.45       61.53      1.66 o 
   9   7   4      302.10      276.78      3.75 o 
  10   7   4       73.05       72.54      2.87 o 
  11   7   4      183.99      186.61      6.27 o 
  12   7   4      138.80      123.05      5.22 o 
  13   7   4      132.40      134.20      5.58 o 
  14   7   4      131.78      136.67      5.81 o 
  15   7   4       69.74       68.84      4.84 o 
  16   7   4      164.80      163.66     10.93 o 
   0   8   4       45.87       41.73      2.15 o 
   1   8   4      248.52      250.12      3.31 o 
   2   8   4       88.33       81.68      1.87 o 
   3   8   4      713.31      671.63      6.86 o 
   4   8   4       93.09       78.95      2.12 o 
   5   8   4       39.86       42.23      1.74 o 
   6   8   4      299.98      277.82      4.07 o 
   7   8   4      816.17      737.53      7.95 o 
   8   8   4      101.91      100.32      2.53 o 
   9   8   4       46.94       40.26      2.31 o 
  10   8   4        0.23        0.38      1.02 o 
  11   8   4       79.56       91.63      3.22 o 
  12   8   4       33.06       34.88      3.44 o 
  13   8   4        2.73        1.79      1.75 o 
  14   8   4       33.57       38.06      3.75 o 
  15   8   4      118.17      110.51      8.04 o 
  16   8   4       10.05       16.06      2.97 o 
   1   9   4     1327.61     1276.21     11.63 o 
   2   9   4      692.98      666.72      7.02 o 
   3   9   4      644.75      628.05      7.15 o 
   4   9   4      496.49      409.56      5.35 o 
   5   9   4      493.15      450.60      7.36 o 
   6   9   4       45.25       56.37      2.33 o 
   7   9   4       98.10      103.00      2.72 o 
   8   9   4      153.33      155.77      3.33 o 
   9   9   4       13.33       14.98      1.13 o 
  10   9   4       67.42       70.23      3.24 o 
  11   9   4       13.50       12.63      2.20 o 
  12   9   4       98.78      101.84      5.40 o 
  13   9   4      145.58      156.07      6.37 o 
  14   9   4      109.18      115.56      6.11 o 
  15   9   4        2.98        2.80      2.17 o 
   0  10   4      116.04      119.62      3.61 o 
   1  10   4     1364.68     1313.26     11.59 o 
   2  10   4       59.27       59.45      2.45 o 
   3  10   4      321.80      301.44      4.96 o 
   4  10   4        9.37       10.40      1.49 o 
   5  10   4      163.60      151.95      3.40 o 
   6  10   4       43.14       42.49      2.10 o 
   7  10   4       60.40       55.68      2.40 o 
   8  10   4      253.34      249.06      4.51 o 
   9  10   4       30.24       27.46      1.74 o 
  10  10   4        9.99        7.79      0.95 o 
  11  10   4       19.93       18.69      2.75 o 
  12  10   4       45.75       45.65      3.84 o 
  13  10   4       60.89       58.08      6.80 o 
  14  10   4      189.70      199.80     10.73 o 
   1  11   4      105.42       93.39      2.82 o 
   2  11   4      277.27      246.07      4.66 o 
   3  11   4       88.54       90.96      3.37 o 
   4  11   4        8.01       10.50      1.59 o 
   5  11   4       28.52       27.76      2.02 o 
   6  11   4      160.95      152.92      3.59 o 
   7  11   4       12.97       10.33      1.34 o 
   8  11   4      196.52      190.51      4.06 o 
   9  11   4       37.47       32.13      1.97 o 
  10  11   4      109.01      114.91      2.85 o 
  11  11   4       48.38       50.24      3.16 o 
  12  11   4       79.42       78.30      3.61 o 
  13  11   4       67.00       60.93      4.87 o 
   0  12   4      269.66      256.93      6.63 o 
   1  12   4      325.38      326.16      5.79 o 
   2  12   4        5.88        4.64      1.40 o 
   3  12   4       16.00       18.01      1.90 o 
   4  12   4      140.78      125.82      3.76 o 
   5  12   4      260.77      265.35      5.46 o 
   6  12   4      183.99      178.96      4.44 o 
   7  12   4       69.76       75.51      3.43 o 
   8  12   4        6.80        6.39      1.40 o 
   9  12   4       95.95       99.18      3.27 o 
  10  12   4       99.44      104.25      2.95 o 
  11  12   4       93.39       88.94      4.17 o 
   1  13   4       33.64       33.55      3.18 o 
   2  13   4       84.46       85.70      3.41 o 
   3  13   4       73.01       76.40      3.50 o 
   4  13   4       58.17       55.28      3.03 o 
   5  13   4      135.70      139.77      4.13 o 
   6  13   4       43.65       44.79      2.91 o 
   7  13   4       81.21       83.36      3.49 o 
   8  13   4       57.39       64.37      3.18 o 
   9  13   4       21.27       29.10      3.62 o 
   0  14   4      132.64      149.34     19.24 o 
   1  14   4      252.66      268.59      7.83 o 
   2  14   4       15.87       18.26      2.13 o 
   3  14   4       22.27       20.59      2.27 o 
   4  14   4       35.96       36.99      2.71 o 
   5  14   4        0.10       -1.29      1.29 o 
   6  14   4       69.93       68.67      4.48 o 
   7  14   4      113.56      122.20     11.37 o 
   1  15   4      131.69      136.86      6.35 o 
   2   0   5     2155.37     2216.64     20.73 o 
   4   0   5     1135.21     1385.97     17.26 o 
   6   0   5     1502.28     1643.00     19.63 o 
  10   0   5      487.97      474.09     12.09 o 
  12   0   5     1270.27     1259.88     48.54 o 
  14   0   5       17.71       15.04      2.37 o 
  16   0   5       69.71       79.86      5.07 o 
  18   0   5      283.11      309.82      9.45 o 
   0   1   5     3131.08     3114.36     31.62 o 
   1   1   5      974.08      966.08      6.60 o 
   2   1   5      407.70      433.49      3.57 o 
   3   1   5     1520.99     1567.11     11.62 o 
   4   1   5     1188.43     1253.31      9.24 o 
   5   1   5     5108.82     5392.58     42.60 o 
   6   1   5       57.93       66.33      1.28 o 
   7   1   5       45.47       46.06      4.58 o 
   9   1   5      678.20      620.39     11.60 o 
  10   1   5      251.34      236.41      4.96 o 
  11   1   5       73.88       64.43      2.99 o 
  12   1   5       44.99       38.38      2.46 o 
  13   1   5      127.44      138.37      4.12 o 
  14   1   5       30.33       32.37      2.44 o 
  15   1   5       20.97       17.76      2.00 o 
  16   1   5       26.65       30.09      2.57 o 
  17   1   5      231.96      263.61      6.89 o 
  18   1   5       42.90       41.43      2.87 o 
   1   2   5      232.14      232.03      2.45 o 
   2   2   5      664.29      777.05      5.79 o 
   3   2   5     2869.31     3031.58     19.92 o 
   4   2   5      489.21      487.75      3.79 o 
   5   2   5      158.19      153.57      1.66 o 
   6   2   5      678.78      673.01      5.99 o 
   7   2   5      163.01      115.03     19.63 o 
   9   2   5      158.57      154.17      4.18 o 
  10   2   5      712.47      683.98      9.89 o 
  11   2   5       36.40       38.35      2.37 o 
  12   2   5      146.91      126.28      3.76 o 
  13   2   5       35.09       33.79      2.39 o 
  14   2   5       19.30       20.76      2.08 o 
  15   2   5       10.19        7.91      1.64 o 
  16   2   5       68.42       69.60      3.73 o 
  17   2   5       98.02      104.27      4.65 o 
  18   2   5       48.30       52.30      3.52 o 
   0   3   5      450.66      485.18      6.23 o 
   1   3   5      540.00      569.82      4.97 o 
   2   3   5      568.20      595.12      4.69 o 
   3   3   5      288.51      321.39      2.93 o 
   4   3   5      406.53      446.99      3.62 o 
   5   3   5      158.71      164.71      1.89 o 
   6   3   5     1460.10     1495.39     10.98 o 
   7   3   5      263.59      182.84     35.75 o 
   9   3   5      191.89      211.96      3.54 o 
  10   3   5      753.29      753.74     10.66 o 
  11   3   5       32.42       43.13      2.49 o 
  12   3   5      271.02      261.81      5.65 o 
  13   3   5       67.50       70.78      3.38 o 
  14   3   5      182.11      183.38      4.97 o 
  15   3   5      218.48      217.43      5.56 o 
  16   3   5       56.83       61.38      3.47 o 
  17   3   5       59.63       62.18      3.66 o 
  18   3   5       38.76       45.00      3.68 o 
   1   4   5      722.56      735.73      5.71 o 
   2   4   5       27.42       31.46      0.94 o 
   3   4   5      436.18      494.29      4.33 o 
   4   4   5      285.68      290.60      2.71 o 
   5   4   5       68.92       88.68      1.51 o 
   6   4   5      309.89      190.38      8.85 o 
   7   4   5      108.45       85.91     22.10 o 
   8   4   5      207.67      214.43     11.09 o 
   9   4   5      509.66      512.83      6.04 o 
  10   4   5      296.05      305.87      5.88 o 
  11   4   5       29.18       27.86      2.12 o 
  12   4   5      153.32      163.06      4.35 o 
  13   4   5      101.52       98.31      3.57 o 
  14   4   5       31.59       27.77      2.74 o 
  15   4   5       91.87       90.40      4.13 o 
  16   4   5       66.49       68.84      3.72 o 
  17   4   5       87.06       91.09      6.69 o 
  18   4   5       18.37       21.15      2.89 o 
   0   5   5     1377.30     1489.27     15.02 o 
   1   5   5     2164.06     2268.67     15.52 o 
   2   5   5      217.99      214.47      2.47 o 
   3   5   5      207.07      220.83      2.75 o 
   4   5   5      217.86      269.81      3.16 o 
   5   5   5     1285.33     1300.02     11.73 o 
   6   5   5      264.12      275.39      4.53 o 
   7   5   5      274.57      262.18     11.86 o 
   8   5   5      563.60      570.34      5.77 o 
   9   5   5      349.18      357.33      5.43 o 
  10   5   5       77.59       79.97      2.21 o 
  11   5   5      670.40      655.60     10.01 o 
  12   5   5       33.96       33.45      2.39 o 
  13   5   5      426.34      397.88      9.43 o 
  14   5   5      304.83      308.17      6.66 o 
  15   5   5        0.26       -0.29      1.50 o 
  16   5   5      126.49      133.17      6.03 o 
  17   5   5      105.96      117.04      7.34 o 
   1   6   5       19.90       18.75      0.84 o 
   2   6   5       38.59       37.32      1.28 o 
   3   6   5      640.33      629.21      5.91 o 
   4   6   5     1518.18     1462.56     12.40 o 
   5   6   5       74.16       78.26      1.90 o 
   6   6   5      641.23      667.35      7.03 o 
   7   6   5      138.82      127.87      2.43 o 
   8   6   5      315.08      311.67      4.10 o 
   9   6   5       15.82       18.23      1.11 o 
  10   6   5       30.51       28.28      1.74 o 
  11   6   5      494.46      480.87      9.23 o 
  12   6   5       81.19       72.34      3.84 o 
  13   6   5      333.90      359.24      9.95 o 
  14   6   5       61.71       65.49      4.64 o 
  15   6   5      243.66      242.11      8.42 o 
  16   6   5        1.14        1.40      2.04 o 
  17   6   5      109.13      123.78      6.43 o 
   0   7   5      584.63      622.37      7.61 o 
   1   7   5       32.88       36.47      1.46 o 
   2   7   5      986.99      994.64      8.63 o 
   3   7   5       40.12       47.84      1.56 o 
   4   7   5      147.76      130.62      2.58 o 
   5   7   5      328.72      319.30      4.32 o 
   6   7   5     1341.97     1268.90     11.95 o 
   7   7   5      141.91      139.88      2.69 o 
   8   7   5       39.22       30.87      1.44 o 
   9   7   5      106.49      105.28      3.01 o 
  10   7   5       30.81       29.56      2.19 o 
  11   7   5       32.40       31.17      1.86 o 
  12   7   5       14.06       19.41      2.75 o 
  13   7   5      117.58      111.21      8.56 o 
  14   7   5       23.26       22.70      3.07 o 
  15   7   5       21.64       19.44      3.11 o 
  16   7   5       78.04       74.78      5.32 o 
   1   8   5      565.33      558.51      5.78 o 
   2   8   5      150.36      144.69      2.50 o 
   3   8   5      617.82      587.43      6.70 o 
   4   8   5      244.47      233.29      3.71 o 
   5   8   5       85.26       76.23      2.15 o 
   6   8   5      544.37      515.56      6.16 o 
   7   8   5      542.96      509.93      6.16 o 
   8   8   5      255.31      251.55      3.60 o 
   9   8   5      369.39      349.96      5.87 o 
  10   8   5       36.84       34.65      2.81 o 
  11   8   5       35.61       37.23      2.25 o 
  12   8   5       60.81       60.17      4.35 o 
  13   8   5       10.50        8.39      2.30 o 
  14   8   5      346.44      333.24      9.64 o 
  15   8   5       92.53      100.24      6.09 o 
   0   9   5      391.85      401.21      7.10 o 
   1   9   5      145.49      140.28      2.67 o 
   2   9   5       34.74       31.26      1.66 o 
   3   9   5       83.74       87.11      2.37 o 
   4   9   5      378.52      354.74      4.93 o 
   5   9   5      341.87      321.34      4.65 o 
   6   9   5      195.69      173.47      3.41 o 
   7   9   5       13.97       11.14      1.23 o 
   8   9   5        4.01        3.35      0.96 o 
   9   9   5       14.15       14.75      1.31 o 
  10   9   5       15.76       13.28      1.17 o 
  11   9   5       67.01       65.61      3.11 o 
  12   9   5        8.95        8.27      1.13 o 
  13   9   5       35.90       42.12      4.01 o 
  14   9   5       58.55       54.97      4.58 o 
   1  10   5       69.48       61.29      2.24 o 
   2  10   5      151.24      156.75      4.82 o 
   3  10   5      377.87      359.81      5.57 o 
   4  10   5      206.87      202.41      3.99 o 
   5  10   5      104.92      106.26      2.90 o 
   6  10   5       94.43       91.27      2.69 o 
   7  10   5       59.63       49.44      2.27 o 
   8  10   5       17.08       16.61      1.49 o 
   9  10   5      405.60      404.88      6.21 o 
  10  10   5       13.06       15.87      1.44 o 
  11  10   5       60.08       59.43      3.18 o 
  12  10   5       14.33       15.43      1.73 o 
  13  10   5      226.92      233.73      8.89 o 
   0  11   5      198.06      191.33      5.51 o 
   1  11   5      218.25      220.64      4.20 o 
   2  11   5       65.48       68.02      2.62 o 
   3  11   5       41.89       44.04      2.39 o 
   4  11   5       71.55       65.22      2.94 o 
   5  11   5       42.00       41.72      2.38 o 
   6  11   5       53.43       52.02      2.63 o 
   7  11   5      315.80      322.45      5.45 o 
   8  11   5       65.34       73.84      2.74 o 
   9  11   5       19.58       15.60      1.76 o 
  10  11   5       37.44       41.61      3.95 o 
  11  11   5       35.84       38.00      2.90 o 
  12  11   5       38.10       40.19      2.73 o 
   1  12   5        9.20        7.21      1.37 o 
   2  12   5      225.50      228.93      6.35 o 
   3  12   5      189.18      196.49      4.73 o 
   4  12   5        6.80        7.48      1.53 o 
   5  12   5        5.03        3.39      1.37 o 
   6  12   5      124.36      133.62      3.84 o 
   7  12   5       58.45       66.03      3.09 o 
   8  12   5      142.95      141.78      5.73 o 
   9  12   5       48.46       43.92      2.74 o 
  10  12   5       60.86       64.03      2.51 o 
  11  12   5      159.90      161.91      8.40 o 
   0  13   5       12.36       17.35      3.90 o 
   1  13   5      100.10      106.72      5.65 o 
   2  13   5       17.37       19.63      1.98 o 
   3  13   5       42.05       47.23      2.71 o 
   4  13   5      265.13      277.34      5.94 o 
   5  13   5      165.75      158.00      4.40 o 
   6  13   5       51.62       56.52      3.03 o 
   7  13   5       48.94       48.17      2.81 o 
   8  13   5      336.07      391.61     13.45 o 
   1  14   5       97.11      101.78      5.53 o 
   2  14   5       67.11       77.37      4.20 o 
   3  14   5      109.47      115.48      4.31 o 
   4  14   5       68.88       71.29      3.38 o 
   5  14   5       10.06        8.59      1.87 o 
   6  14   5       56.02       56.58      4.23 o 
   0   0   6      875.81      980.55     14.27 o 
   2   0   6     1893.85     2034.40     17.91 o 
   4   0   6     1677.45     1858.97     19.97 o 
   6   0   6       88.49       89.47     14.94 o 
  10   0   6      869.38      970.40     20.60 o 
  12   0   6      132.34      114.62     10.21 o 
  14   0   6      511.81      493.30     11.48 o 
  16   0   6        3.29        0.74      1.96 o 
  18   0   6       46.92       56.15      4.76 o 
   1   1   6     1319.41     1360.34      9.52 o 
   2   1   6      716.43      737.20      5.61 o 
   3   1   6     7205.12     7427.07     47.60 o 
   4   1   6      681.65      786.10      7.43 o 
   5   1   6      546.02      635.99      5.64 o 
   6   1   6       98.66      112.62      2.38 o 
   7   1   6       68.02       75.95      1.62 o 
   9   1   6       30.13       36.72      1.86 o 
  10   1   6       41.90       45.26      2.55 o 
  11   1   6      390.96      377.37      7.93 o 
  12   1   6      220.24      214.05      5.14 o 
  13   1   6       84.76       81.55      3.71 o 
  14   1   6       32.13       32.54      2.58 o 
  15   1   6       90.76       92.52      6.89 o 
  16   1   6       90.79       91.74      4.33 o 
  17   1   6        8.10        9.01      1.76 o 
  18   1   6       41.12       39.50      2.92 o 
   0   2   6      705.54      658.84      7.99 o 
   1   2   6      162.27      147.02      1.77 o 
   2   2   6      331.23      344.89      3.12 o 
   3   2   6     1055.57     1067.65      7.49 o 
   4   2   6       99.07       98.18      1.35 o 
   5   2   6      501.73      545.23      4.11 o 
   6   2   6       73.67       71.20      1.84 o 
   7   2   6      166.80      172.70      2.62 o 
   8   2   6      106.24       94.02     11.20 o 
   9   2   6     1566.17     1503.65     14.44 o 
  10   2   6      572.07      563.26      8.81 o 
  11   2   6       45.65       41.06      2.53 o 
  12   2   6       27.42       25.72      2.15 o 
  13   2   6      261.93      259.20      5.92 o 
  14   2   6       19.45       23.21      2.26 o 
  15   2   6       31.41       32.44      2.65 o 
  16   2   6      138.55      139.50      4.69 o 
  17   2   6      173.20      175.30      5.39 o 
  18   2   6        1.06       -0.27      1.55 o 
   1   3   6      156.77      163.66      2.55 o 
   2   3   6      928.76     1004.76      9.64 o 
   3   3   6      155.85      167.03      2.05 o 
   4   3   6      189.72      195.50      2.11 o 
   5   3   6      230.01      257.74      2.62 o 
   6   3   6       48.79       46.93      1.91 o 
   7   3   6      179.08      167.06      2.92 o 
   8   3   6       33.51       34.15      1.18 o 
   9   3   6      217.04      185.15      3.53 o 
  10   3   6      338.22      305.62      5.98 o 
  11   3   6      170.33      141.34      4.69 o 
  12   3   6      113.59      111.35      3.72 o 
  13   3   6      550.95      550.69      9.37 o 
  14   3   6       61.26       63.36      3.73 o 
  15   3   6      370.69      379.42     12.27 o 
  16   3   6        8.17        7.64      1.83 o 
  17   3   6       82.71       93.94      4.51 o 
   0   4   6     1302.44     1437.11     14.55 o 
   1   4   6      872.40      952.17      7.21 o 
   2   4   6      400.02      406.45      3.83 o 
   3   4   6      259.66      289.74      3.03 o 
   4   4   6      324.95      319.37      3.45 o 
   5   4   6      525.67      541.60      5.47 o 
   6   4   6      685.58      690.94      7.64 o 
   7   4   6      201.31      178.84      3.46 o 
   8   4   6     1610.22     1574.37     15.22 o 
   9   4   6      447.15      438.05      5.41 o 
  10   4   6      233.27      204.81      3.73 o 
  11   4   6      222.68      212.82      5.05 o 
  12   4   6      243.02      243.41      5.70 o 
  13   4   6      352.19      343.04      7.01 o 
  14   4   6      169.06      182.85      5.08 o 
  15   4   6        6.82        8.47      2.06 o 
  16   4   6      137.13      139.89      4.84 o 
  17   4   6        8.06        9.71      2.27 o 
   1   5   6     1065.25     1093.69      8.24 o 
   2   5   6      379.07      410.81      3.83 o 
   3   5   6      440.60      458.63      4.68 o 
   4   5   6       86.52       88.80      1.85 o 
   5   5   6      135.73      121.03      2.46 o 
   6   5   6      345.26      327.90      6.27 o 
   7   5   6       19.19       16.43      1.23 o 
   8   5   6       14.14       14.39      1.49 o 
   9   5   6      320.46      317.51      4.45 o 
  10   5   6      237.97      226.83      4.71 o 
  11   5   6      163.18      172.31      4.59 o 
  12   5   6      382.07      377.13      7.31 o 
  13   5   6       70.92       67.19      3.47 o 
  14   5   6       41.85       39.91      2.89 o 
  15   5   6       90.94       94.46      4.33 o 
  16   5   6        0.42        1.47      1.60 o 
  17   5   6       78.39       81.81      5.62 o 
   0   6   6       19.45       21.00      1.31 o 
   1   6   6       58.11       60.95      1.37 o 
   2   6   6      105.62      104.85      1.89 o 
   3   6   6       71.14       67.23      1.62 o 
   4   6   6       77.88       78.79      1.97 o 
   5   6   6      307.58      295.47      4.01 o 
   6   6   6      119.75      121.59      2.93 o 
   7   6   6      190.55      186.37      3.62 o 
   8   6   6      423.09      399.94      6.69 o 
   9   6   6      263.44      247.19      4.17 o 
  10   6   6      439.93      428.22      6.99 o 
  11   6   6       16.91       17.91      1.51 o 
  12   6   6        9.12        7.74      1.77 o 
  13   6   6      160.98      145.22      5.05 o 
  14   6   6      643.17      626.31     13.96 o 
  15   6   6      151.30      148.99     10.52 o 
  16   6   6      263.06      287.33      9.14 o 
   1   7   6       95.15       99.95      1.92 o 
   2   7   6       24.18       26.21      1.19 o 
   3   7   6       80.05       79.92      2.10 o 
   4   7   6      462.32      436.06      5.38 o 
   5   7   6      295.46      278.46      4.01 o 
   6   7   6      450.89      424.23      5.27 o 
   7   7   6       24.19       26.17      1.64 o 
   8   7   6      138.16      138.73      3.21 o 
   9   7   6      197.03      180.22      3.57 o 
  10   7   6      265.72      244.99      5.98 o 
  11   7   6      162.17      155.03      3.77 o 
  12   7   6      276.73      288.05      8.45 o 
  13   7   6       84.64       86.70      5.34 o 
  14   7   6       12.90       12.58      2.50 o 
  15   7   6       96.48      101.07      6.11 o 
  16   7   6        1.51        0.11      2.10 o 
   0   8   6      409.29      405.79      6.67 o 
   1   8   6      629.92      611.66      6.26 o 
   2   8   6       35.53       32.14      1.71 o 
   3   8   6      360.63      337.56      4.69 o 
   4   8   6        7.03        7.01      1.00 o 
   5   8   6      223.16      210.42      3.55 o 
   6   8   6       12.29       12.43      1.16 o 
   7   8   6      409.10      394.83      7.97 o 
   8   8   6       36.62       28.22      1.73 o 
   9   8   6       23.20       25.75      1.64 o 
  10   8   6        3.54        3.22      0.84 o 
  11   8   6      105.79      111.38      3.69 o 
  12   8   6        7.59        9.69      2.41 o 
  13   8   6       37.33       37.99      4.28 o 
  14   8   6       42.31       39.58      4.06 o 
  15   8   6      137.17      147.28      6.59 o 
   1   9   6      753.18      729.91      7.34 o 
   2   9   6      132.74      125.23      2.91 o 
   3   9   6       38.30       41.77      2.07 o 
   4   9   6      601.24      596.82      7.09 o 
   5   9   6      470.67      459.12      5.91 o 
   6   9   6      492.03      486.55      6.16 o 
   7   9   6      283.02      270.34      4.99 o 
   8   9   6      108.21      101.67      3.52 o 
   9   9   6      116.08      109.64      3.25 o 
  10   9   6      156.19      162.50      3.71 o 
  11   9   6       59.08       65.21      3.23 o 
  12   9   6      382.42      385.96      7.94 o 
  13   9   6      202.35      212.29      7.72 o 
  14   9   6       26.22       25.12      3.60 o 
   0  10   6       82.53       71.11      3.27 o 
   1  10   6      169.47      170.81      3.32 o 
   2  10   6       55.94       55.11      2.33 o 
   3  10   6      226.60      230.23      4.39 o 
   4  10   6        9.00        9.45      1.32 o 
   5  10   6      202.82      194.18      3.94 o 
   6  10   6       90.03       83.00      2.71 o 
   7  10   6       78.59       79.44      4.34 o 
   8  10   6       16.72       15.96      1.73 o 
   9  10   6       14.17       11.61      1.52 o 
  10  10   6        1.80        2.94      1.08 o 
  11  10   6       36.49       35.11      2.69 o 
  12  10   6       15.75       15.95      1.88 o 
  13  10   6       29.59       37.42      4.00 o 
   1  11   6      192.28      199.65      4.06 o 
   2  11   6      191.56      190.80      3.93 o 
   3  11   6       10.12        8.95      1.46 o 
   4  11   6      141.32      136.17      3.78 o 
   5  11   6       39.49       43.19      2.56 o 
   6  11   6        1.38       -0.91      1.08 o 
   7  11   6       98.19       97.73      4.03 o 
   8  11   6       60.11       56.42      3.10 o 
   9  11   6       13.11       12.40      1.45 o 
  10  11   6       14.91       15.10      1.63 o 
  11  11   6       34.25       36.93      3.47 o 
   0  12   6        5.39        0.91      2.30 o 
   1  12   6       20.33       22.40      2.00 o 
   2  12   6       10.95       13.86      1.68 o 
   3  12   6        2.51        1.76      1.28 o 
   4  12   6       33.61       35.34      2.44 o 
   5  12   6       10.06       12.80      1.78 o 
   6  12   6        4.52        2.33      1.32 o 
   7  12   6       47.28       45.06      3.17 o 
   8  12   6       94.03      104.23      4.30 o 
   9  12   6      167.85      174.76      4.44 o 
  10  12   6       17.82       18.10      2.67 o 
   1  13   6        2.19        3.24      1.74 o 
   2  13   6       10.84       16.64      1.92 o 
   3  13   6      246.34      251.90      5.33 o 
   4  13   6       48.90       56.65      2.92 o 
   5  13   6       43.54       43.29      2.78 o 
   6  13   6      104.70      113.01      4.39 o 
   7  13   6      227.11      250.90     11.85 o 
   8  13   6       31.73       34.39      4.86 o 
   0  14   6       23.78       27.44      4.75 o 
   1  14   6      169.16      196.34      8.90 o 
   2  14   6       76.87       83.23      7.22 o 
   3  14   6       59.58       70.16      3.44 o 
   4  14   6       10.54        4.63      1.67 o 
   2   0   7     2383.01     2574.88     26.51 o 
   4   0   7     1027.81     1049.63     12.35 o 
   6   0   7      505.78       99.25    162.83 o 
   8   0   7      527.00      530.48     10.36 o 
  10   0   7      454.65      427.31     11.86 o 
  12   0   7      111.02      109.49      8.16 o 
  14   0   7        7.45        8.27      2.14 o 
  16   0   7     1007.19     1055.10     20.27 o 
   0   1   7      649.43      739.33      8.18 o 
   1   1   7      362.17      391.79      3.24 o 
   2   1   7       32.81       30.47      0.92 o 
   3   1   7     2270.57     2414.96     16.36 o 
   4   1   7      770.85      767.89      9.44 o 
   5   1   7      150.75      156.86      2.80 o 
   6   1   7      220.62      210.98      5.35 o 
   7   1   7      136.12      143.19      3.63 o 
   8   1   7       57.39       62.63      1.86 o 
   9   1   7      438.68      453.30      5.06 o 
  10   1   7      153.39      163.80      5.71 o 
  11   1   7       27.95       25.41      2.09 o 
  12   1   7       38.17       36.50      2.53 o 
  13   1   7      105.85       92.21      3.94 o 
  14   1   7      114.95      124.11      4.46 o 
  15   1   7       84.14       92.32      4.33 o 
  16   1   7       53.56       51.05      3.13 o 
  17   1   7       58.70       62.16      3.52 o 
   1   2   7     1139.15     1191.60      9.12 o 
   2   2   7      730.76      787.00      6.13 o 
   3   2   7     2507.87     2593.72     18.28 o 
   4   2   7      107.93      129.49      1.80 o 
   5   2   7      318.97      335.12      3.96 o 
   6   2   7       32.23       34.92      1.75 o 
   7   2   7      166.01      189.23      4.08 o 
   8   2   7      185.73      189.54      3.02 o 
   9   2   7     1035.88      965.27      9.24 o 
  10   2   7       95.64       84.58      2.58 o 
  11   2   7      167.32      171.30      4.56 o 
  12   2   7       60.92       63.91      3.26 o 
  13   2   7      169.43      177.51      6.63 o 
  14   2   7      101.18       89.50      4.13 o 
  15   2   7      113.70      119.67      4.42 o 
  16   2   7       14.83       15.27      2.19 o 
  17   2   7      147.59      150.41      6.80 o 
   0   3   7      788.20      807.11      9.79 o 
   1   3   7      157.57      166.40      2.25 o 
   2   3   7      129.48      117.00      1.81 o 
   3   3   7      142.63      144.51      1.85 o 
   4   3   7      868.12      916.31      7.06 o 
   5   3   7      625.02      597.13      6.37 o 
   6   3   7      452.96      445.03      5.62 o 
   7   3   7      250.21      234.05      3.74 o 
   8   3   7      157.37      148.43      2.87 o 
   9   3   7       39.70       38.03      1.46 o 
  10   3   7      464.07      466.63      6.62 o 
  11   3   7      367.01      336.45      7.30 o 
  12   3   7       22.85       27.58      2.33 o 
  13   3   7       14.67       11.31      1.80 o 
  14   3   7      121.29      127.43      5.80 o 
  15   3   7        8.15        7.08      1.70 o 
  16   3   7       46.29       45.11      3.25 o 
  17   3   7       16.30       13.21      2.25 o 
   1   4   7      270.57      282.53      3.08 o 
   2   4   7      136.19      123.10      1.87 o 
   3   4   7      284.57      286.95      3.26 o 
   4   4   7      499.41      500.23      4.91 o 
   5   4   7      190.07      211.13      3.52 o 
   6   4   7      162.59      164.91      3.92 o 
   7   4   7      184.15      175.15      3.20 o 
   8   4   7      374.67      356.88      5.00 o 
   9   4   7      472.09      448.22      5.78 o 
  10   4   7        5.97        8.49      1.05 o 
  11   4   7       74.29       76.57      3.41 o 
  12   4   7       27.16       24.32      2.24 o 
  13   4   7       67.86       70.52      3.62 o 
  14   4   7      128.54      130.33      4.58 o 
  15   4   7       14.28       12.69      1.99 o 
  16   4   7       70.52       73.34      4.36 o 
  17   4   7       13.86       10.07      2.11 o 
   0   5   7       99.46       93.31      2.33 o 
   1   5   7       61.69       69.53      1.43 o 
   2   5   7      213.78      241.98      2.87 o 
   3   5   7      555.85      558.90      5.45 o 
   4   5   7        3.05        4.27      1.03 o 
   5   5   7      179.62      174.25      2.87 o 
   6   5   7      146.79      138.88      3.08 o 
   7   5   7      353.60      339.17      5.14 o 
   8   5   7      104.32      100.63      2.45 o 
   9   5   7      371.03      340.52      4.88 o 
  10   5   7      292.24      282.01      5.13 o 
  11   5   7        3.39        3.55      0.81 o 
  12   5   7       60.25       56.79      3.20 o 
  13   5   7      152.46      161.87      7.41 o 
  14   5   7      115.73      109.06      4.20 o 
  15   5   7       15.49       10.09      1.94 o 
  16   5   7       84.55       83.00      4.91 o 
   1   6   7       78.71       86.11      1.77 o 
   2   6   7        1.57        0.34      0.54 o 
   3   6   7      147.95      147.11      2.48 o 
   4   6   7      626.77      613.42      6.77 o 
   5   6   7      362.05      357.39      5.09 o 
   6   6   7       20.36       20.52      1.47 o 
   7   6   7      111.96      106.43      2.80 o 
   8   6   7      120.88      112.43      2.84 o 
   9   6   7       33.38       30.74      1.68 o 
  10   6   7      354.93      338.53      5.03 o 
  11   6   7        4.15        3.75      1.03 o 
  12   6   7      231.08      231.63      6.40 o 
  13   6   7       56.51       55.62      3.72 o 
  14   6   7      209.83      207.27     11.94 o 
  15   6   7      234.04      244.39      8.38 o 
  16   6   7        9.77       12.30      2.91 o 
   0   7   7     1753.19     1679.85     19.34 o 
   1   7   7      322.28      287.56      3.52 o 
   2   7   7      276.19      271.58      3.60 o 
   3   7   7      181.66      177.64      3.02 o 
   4   7   7      487.10      476.23      5.82 o 
   5   7   7      144.12      154.91      2.96 o 
   6   7   7      258.49      233.84      4.91 o 
   7   7   7      638.06      596.77      8.06 o 
   8   7   7      137.13      122.98      3.07 o 
   9   7   7       37.93       40.69      2.27 o 
  10   7   7       43.63       40.31      1.72 o 
  11   7   7      230.45      220.88      5.39 o 
  12   7   7      101.68      108.56      4.72 o 
  13   7   7       46.85       53.17      4.34 o 
  14   7   7       51.93       46.32      6.25 o 
  15   7   7       30.98       28.41      3.60 o 
   1   8   7       86.66       81.92      2.05 o 
   2   8   7      306.17      293.93      4.19 o 
   3   8   7     1108.27     1072.29     10.26 o 
   4   8   7       16.04       14.10      1.84 o 
   5   8   7      477.09      448.05      5.75 o 
   6   8   7      548.05      539.87      9.32 o 
   7   8   7      299.66      284.51      5.74 o 
   8   8   7       13.87       15.59      1.44 o 
   9   8   7      400.00      393.88      7.26 o 
  10   8   7      106.28      104.38      2.74 o 
  11   8   7       90.51       94.84      3.77 o 
  12   8   7       71.54       79.65      2.90 o 
  13   8   7      109.60      110.76      6.26 o 
  14   8   7       35.70       36.97      4.01 o 
   0   9   7      182.72      189.72      4.53 o 
   1   9   7       80.77       80.26      2.34 o 
   2   9   7      300.72      293.51      4.65 o 
   3   9   7      337.78      334.65      5.03 o 
   4   9   7      226.54      253.20      4.52 o 
   5   9   7       63.91       66.41      2.37 o 
   6   9   7        1.15        2.63      1.05 o 
   7   9   7      154.36      160.46      3.84 o 
   8   9   7      123.24      124.25      3.35 o 
   9   9   7       53.06       52.88      2.54 o 
  10   9   7       39.44       42.72      3.33 o 
  11   9   7      185.23      199.11      5.45 o 
  12   9   7       26.60       24.97      2.12 o 
  13   9   7       19.21       17.38      3.00 o 
   1  10   7      908.62      890.00      9.94 o 
   2  10   7      210.24      231.47      4.75 o 
   3  10   7      453.05      458.92      6.89 o 
   4  10   7      219.28      214.96      5.08 o 
   5  10   7        5.13        3.41      1.17 o 
   6  10   7      139.03      120.56      3.77 o 
   7  10   7        7.85        5.62      1.46 o 
   8  10   7       76.74       73.48      3.18 o 
   9  10   7       48.46       50.95      2.60 o 
  10  10   7       98.80       90.03      3.11 o 
  11  10   7       71.43       78.07      3.74 o 
  12  10   7      157.33      163.71      4.81 o 
   0  11   7      453.03      442.10      9.13 o 
   1  11   7      154.14      149.27      3.91 o 
   2  11   7       18.12       17.48      1.66 o 
   3  11   7       64.83       67.26      2.70 o 
   4  11   7      140.45      145.84      3.88 o 
   5  11   7      271.03      258.00      5.30 o 
   6  11   7       21.29       19.03      2.26 o 
   7  11   7       41.39       40.98      2.97 o 
   8  11   7       41.52       37.48      3.47 o 
   9  11   7       67.84       65.76      3.06 o 
  10  11   7       23.39       23.93      1.97 o 
  11  11   7        0.93        4.62      3.85 o 
   1  12   7       74.60       84.64      3.45 o 
   2  12   7       27.86       32.64      2.37 o 
   3  12   7      570.61      602.41      8.64 o 
   4  12   7       75.99       76.47      3.19 o 
   5  12   7       61.52       67.60      3.28 o 
   6  12   7      121.05      127.21      4.71 o 
   7  12   7      154.70      160.33      5.24 o 
   8  12   7       86.19       83.99      4.13 o 
   9  12   7        7.00        6.63      3.96 o 
   0  13   7      290.30      307.61      9.41 o 
   1  13   7      117.17      122.73      4.39 o 
   2  13   7       89.08       97.25      4.37 o 
   3  13   7       35.43       43.46      2.72 o 
   4  13   7       19.28       19.18      1.98 o 
   5  13   7       75.96       82.94      4.16 o 
   6  13   7        1.25        0.84      1.81 o 
   1  14   7       98.07      100.99      9.32 o 
   2  14   7       58.91       47.36      5.44 o 
   0   0   8      458.45      519.46      9.04 o 
   2   0   8      634.28      625.89      6.67 o 
   4   0   8       98.42      119.70      2.96 o 
   6   0   8     1143.30     1130.14     15.32 o 
   8   0   8      593.32      560.42     10.37 o 
  10   0   8      589.18      547.85      9.75 o 
  12   0   8       79.98       85.96      6.20 o 
  14   0   8      198.11      217.16      8.96 o 
  16   0   8       99.05      105.68      6.27 o 
   1   1   8      153.02      160.83      1.98 o 
   2   1   8     1324.88     1407.72      9.79 o 
   3   1   8      588.27      595.34      5.31 o 
   4   1   8      483.49      485.38      5.19 o 
   5   1   8      732.35      799.28      8.13 o 
   6   1   8       39.58       39.28      1.51 o 
   7   1   8       76.25       88.48      2.11 o 
   8   1   8      349.64      331.30      4.47 o 
   9   1   8      281.97      266.13      4.10 o 
  10   1   8        4.41        1.80      0.86 o 
  11   1   8      197.29      186.46      4.90 o 
  12   1   8      255.77      267.24      6.14 o 
  13   1   8       74.16       67.46      3.57 o 
  14   1   8       25.30       25.60      2.43 o 
  15   1   8      113.97      122.74      4.51 o 
  16   1   8       80.18       82.30      3.94 o 
  17   1   8       42.08       50.58      3.43 o 
   0   2   8      377.75      424.76      5.10 o 
   1   2   8        7.51       10.73      0.72 o 
   2   2   8      111.02      124.77      2.01 o 
   3   2   8      695.49      719.80      6.07 o 
   4   2   8      377.59      406.51      4.91 o 
   5   2   8      127.35      130.50      2.52 o 
   6   2   8       35.09       37.04      1.55 o 
   7   2   8     1169.29     1135.94     10.97 o 
   8   2   8      171.13      160.72      3.09 o 
   9   2   8      131.63      128.86      2.75 o 
  10   2   8      174.47      163.28      2.82 o 
  11   2   8       35.29       33.12      2.43 o 
  12   2   8       51.71       49.58      3.00 o 
  13   2   8       89.11       89.39      4.11 o 
  14   2   8       13.90       15.75      2.04 o 
  15   2   8       44.77       50.78      3.90 o 
  16   2   8       42.91       42.46      3.21 o 
  17   2   8        7.68        9.58      2.12 o 
   1   3   8       58.61       63.79      1.52 o 
   2   3   8      340.24      362.15      3.69 o 
   3   3   8      285.59      275.66      3.15 o 
   4   3   8      117.11      130.87      2.30 o 
   5   3   8     1346.68     1326.35     11.69 o 
   6   3   8      942.51      921.62      9.98 o 
   7   3   8        7.55        4.77      0.84 o 
   8   3   8      243.02      248.79      4.06 o 
   9   3   8      550.89      506.33      6.46 o 
  10   3   8      232.89      217.90      3.49 o 
  11   3   8       31.92       26.97      2.82 o 
  12   3   8      138.56      135.59      4.29 o 
  13   3   8       89.67       94.89      4.24 o 
  14   3   8        7.04        4.84      1.59 o 
  15   3   8        5.90       10.16      2.02 o 
  16   3   8      148.26      145.32      5.07 o 
   0   4   8      320.15      313.20      5.03 o 
   1   4   8      636.60      647.94      8.79 o 
   2   4   8      403.07      416.72      4.19 o 
   3   4   8       10.31        8.83      0.70 o 
   4   4   8      108.15      109.78      2.42 o 
   5   4   8      801.54      739.86      8.43 o 
   6   4   8      352.16      336.76      6.04 o 
   7   4   8     1111.81     1068.28     11.38 o 
   8   4   8      116.98      110.28      2.61 o 
   9   4   8      253.36      241.38      4.01 o 
  10   4   8       32.49       31.24      2.23 o 
  11   4   8      275.77      271.34      4.73 o 
  12   4   8      109.51      104.61      3.89 o 
  13   4   8       32.41       33.85      2.73 o 
  14   4   8      131.22      137.13      4.64 o 
  15   4   8       69.86       69.27      3.92 o 
  16   4   8       29.64       35.06      3.05 o 
   1   5   8      195.28      216.40      2.70 o 
   2   5   8      146.91      135.51      2.21 o 
   3   5   8       99.20       82.44      1.96 o 
   4   5   8       69.14       60.51      2.39 o 
   5   5   8       33.55       39.25      1.95 o 
   6   5   8      161.54      154.19      3.86 o 
   7   5   8      339.93      342.23      5.11 o 
   8   5   8       29.90       30.68      1.65 o 
   9   5   8       48.69       53.63      1.98 o 
  10   5   8       57.59       52.28      2.11 o 
  11   5   8      313.65      313.21      5.40 o 
  12   5   8       66.22       70.53      3.63 o 
  13   5   8       63.76       69.02      5.04 o 
  14   5   8       16.41       20.43      2.54 o 
  15   5   8       15.23        9.47      1.99 o 
  16   5   8      271.38      284.16      7.18 o 
   0   6   8      157.66      178.60      3.54 o 
   1   6   8     1183.14     1166.42      9.56 o 
   2   6   8      387.38      377.69      4.39 o 
   3   6   8       44.17       48.84      1.75 o 
   4   6   8       92.72       90.87      2.79 o 
   5   6   8     1066.92      992.47     11.69 o 
   6   6   8      137.68      145.01      3.39 o 
   7   6   8      182.40      185.03      3.89 o 
   8   6   8      139.20      143.53      3.36 o 
   9   6   8       16.99       19.68      1.51 o 
  10   6   8      202.03      199.29      5.83 o 
  11   6   8      147.68      143.94      3.83 o 
  12   6   8       62.46       57.98      3.79 o 
  13   6   8       29.93       33.02      3.06 o 
  14   6   8       22.80       25.97      2.93 o 
  15   6   8      135.95      134.60      6.90 o 
   1   7   8      223.39      210.01      3.19 o 
   2   7   8      317.62      301.40      3.93 o 
   3   7   8      474.56      485.90      5.70 o 
   4   7   8      239.53      239.78      4.27 o 
   5   7   8       54.53       54.39      3.93 o 
   6   7   8        1.07        1.50      0.92 o 
   7   7   8       25.27       24.07      1.89 o 
   8   7   8       32.90       31.75      1.93 o 
   9   7   8       28.41       29.65      2.09 o 
  10   7   8      110.24      112.79      5.37 o 
  11   7   8       52.70       50.80      2.58 o 
  12   7   8       16.20       18.77      2.12 o 
  13   7   8        4.26        4.81      1.83 o 
  14   7   8       17.92       22.32      3.79 o 
   0   8   8      328.41      322.03      6.01 o 
   1   8   8      312.29      332.02      4.58 o 
   2   8   8       16.43       12.36      1.25 o 
   3   8   8       76.86       78.59      2.46 o 
   4   8   8        8.02        7.79      1.13 o 
   5   8   8      584.27      566.96      8.06 o 
   6   8   8      130.13      134.75      3.87 o 
   7   8   8      192.50      177.09      3.99 o 
   8   8   8      109.24       93.80      3.73 o 
   9   8   8       40.15       35.04      2.02 o 
  10   8   8       44.23       46.48      2.14 o 
  11   8   8       63.53       68.57      3.10 o 
  12   8   8       84.58       91.60      5.27 o 
  13   8   8       87.74       89.40      7.12 o 
  14   8   8       22.90       22.21      4.23 o 
   1   9   8      118.57      108.80      2.66 o 
   2   9   8       45.81       52.55      2.26 o 
   3   9   8       21.80       24.81      1.70 o 
   4   9   8       24.72       23.05      1.89 o 
   5   9   8       72.65       74.75      3.04 o 
   6   9   8      148.37      136.67      3.64 o 
   7   9   8      149.26      154.97      3.83 o 
   8   9   8      179.23      173.03      4.08 o 
   9   9   8       23.69       26.94      1.93 o 
  10   9   8       77.63       80.86      2.95 o 
  11   9   8      228.65      245.68      6.27 o 
  12   9   8        1.56        2.45      1.41 o 
   0  10   8      211.14      194.53      5.62 o 
   1  10   8       15.21       15.59      1.55 o 
   2  10   8       40.63       38.98      2.13 o 
   3  10   8       85.39       82.12      2.87 o 
   4  10   8       12.28       12.68      1.93 o 
   5  10   8      115.58      105.78      3.47 o 
   6  10   8       87.99      100.54      4.05 o 
   7  10   8      167.76      165.39      5.40 o 
   8  10   8       46.89       49.49      2.92 o 
   9  10   8       64.61       58.59      2.88 o 
  10  10   8       47.42       49.73      2.55 o 
  11  10   8       12.66       16.36      2.21 o 
   1  11   8        7.32        4.40      1.43 o 
   2  11   8       41.61       48.66      2.47 o 
   3  11   8       74.39       80.59      3.28 o 
   4  11   8      182.05      180.27      4.58 o 
   5  11   8       77.98       84.54      3.56 o 
   6  11   8       34.33       34.35      2.68 o 
   7  11   8       13.15       10.98      1.97 o 
   8  11   8       38.20       36.52      2.79 o 
   9  11   8        3.36        2.80      1.46 o 
  10  11   8       16.47       14.29      2.69 o 
   0  12   8      174.72      162.08      6.78 o 
   1  12   8       84.17       90.81      3.67 o 
   2  12   8       80.13       86.28      3.27 o 
   3  12   8       37.64       40.10      2.36 o 
   4  12   8       37.59       33.41      2.75 o 
   5  12   8       44.79       50.42      3.30 o 
   6  12   8        5.86        1.36      1.56 o 
   7  12   8       20.73       23.62      2.61 o 
   8  12   8       41.68       35.73      4.99 o 
   1  13   8       76.79       82.47      5.14 o 
   2  13   8      155.53      168.12      5.23 o 
   3  13   8        0.89        3.71      2.33 o 
   4  13   8       38.54       39.33      3.12 o 
   5  13   8       27.32       31.86      4.00 o 
   2   0   9      386.01      396.80      6.60 o 
   4   0   9     1258.64     1336.63     17.71 o 
   6   0   9      378.04      402.13      7.30 o 
   8   0   9      869.63      865.15     14.23 o 
  10   0   9      217.16      206.52     12.81 o 
  12   0   9      394.05      359.21      9.65 o 
  14   0   9       57.05       48.79      4.22 o 
  16   0   9       93.68      108.36      6.55 o 
   0   1   9       49.41       51.95      2.01 o 
   1   1   9       43.80       49.74      1.17 o 
   2   1   9      101.50      102.66      1.89 o 
   3   1   9      208.28      239.93      3.04 o 
   4   1   9      134.87      124.77      2.40 o 
   5   1   9      970.14     1045.19      9.74 o 
   6   1   9      235.18      210.84      3.34 o 
   7   1   9      304.79      298.97      4.28 o 
   8   1   9       58.27       54.89      1.83 o 
   9   1   9        5.45        6.49      1.14 o 
  10   1   9       36.90       42.96      1.65 o 
  11   1   9       43.17       43.90      2.86 o 
  12   1   9       22.12       16.19      2.06 o 
  13   1   9        5.65        5.17      2.13 o 
  14   1   9       81.28       80.32      4.14 o 
  15   1   9       28.99       26.70      2.45 o 
  16   1   9        5.18        5.59      1.70 o 
   1   2   9      285.30      294.83      3.04 o 
   2   2   9       70.64       73.66      1.58 o 
   3   2   9      995.03      967.26      8.55 o 
   4   2   9      525.82      533.41      5.81 o 
   5   2   9      798.39      818.70      8.06 o 
   6   2   9       14.28       11.59      1.03 o 
   7   2   9      602.10      553.49      6.15 o 
   8   2   9      224.22      218.57      4.62 o 
   9   2   9      134.54      129.42      3.39 o 
  10   2   9        1.08        1.75      0.72 o 
  11   2   9      269.82      271.89      4.71 o 
  12   2   9      134.17      138.16      4.45 o 
  13   2   9       18.32       20.48      2.24 o 
  14   2   9        8.41        9.81      1.91 o 
  15   2   9       17.08       15.30      2.21 o 
  16   2   9       44.69       46.31      3.44 o 
   0   3   9      326.26      280.47      5.63 o 
   1   3   9      120.65      122.69      2.02 o 
   2   3   9       86.98       86.25      1.73 o 
   3   3   9       87.86       75.70      1.89 o 
   4   3   9       56.87       46.41      1.97 o 
   5   3   9      128.25      117.96      2.59 o 
   6   3   9      406.09      383.44      5.16 o 
   7   3   9      930.92      912.23      9.59 o 
   8   3   9      119.99      115.34      2.77 o 
   9   3   9      442.38      407.62      5.75 o 
  10   3   9      192.85      185.58      3.42 o 
  11   3   9       25.09       24.68      1.59 o 
  12   3   9      101.62      101.51      4.16 o 
  13   3   9       10.92       11.05      1.90 o 
  14   3   9      117.97      127.25      5.54 o 
  15   3   9      214.98      216.27      8.58 o 
  16   3   9      263.64      277.70      7.19 o 
   1   4   9      139.41      153.88      2.45 o 
   2   4   9      114.44      123.04      2.08 o 
   3   4   9      481.40      454.28      5.64 o 
   4   4   9      399.53      381.55      5.07 o 
   5   4   9       19.36       24.04      1.45 o 
   6   4   9      106.78       95.16      2.51 o 
   7   4   9      163.88      151.96      3.23 o 
   8   4   9      373.28      349.45      5.28 o 
   9   4   9       31.12       26.25      1.59 o 
  10   4   9       99.72       97.52      3.14 o 
  11   4   9      161.42      157.67      3.68 o 
  12   4   9       14.20       19.71      2.26 o 
  13   4   9       66.80       74.75      3.94 o 
  14   4   9      327.44      339.86      7.72 o 
  15   4   9       34.49       31.26      2.90 o 
   0   5   9      187.53      214.71      3.96 o 
   1   5   9     1288.87     1281.41     10.31 o 
   2   5   9       91.29       89.43      2.07 o 
   3   5   9      466.89      464.33      6.78 o 
   4   5   9      483.67      468.11      6.35 o 
   5   5   9      431.86      423.93      7.47 o 
   6   5   9      178.64      173.68      4.28 o 
   7   5   9      730.05      711.07      8.62 o 
   8   5   9      166.74      163.26      3.45 o 
   9   5   9      255.26      251.95      4.37 o 
  10   5   9      149.04      140.13      3.06 o 
  11   5   9       16.55       16.97      1.58 o 
  12   5   9      295.85      299.15      6.87 o 
  13   5   9      193.90      196.66      5.62 o 
  14   5   9      139.77      143.62      4.96 o 
  15   5   9      363.62      375.47      8.40 o 
   1   6   9      588.98      561.34      5.60 o 
   2   6   9      151.64      162.47      2.76 o 
   3   6   9      468.07      445.20      6.72 o 
   4   6   9       25.47       31.66      1.97 o 
   5   6   9       69.57       62.08      2.53 o 
   6   6   9      258.66      256.94      4.54 o 
   7   6   9       20.41       19.07      1.60 o 
   8   6   9        0.92        0.95      0.88 o 
   9   6   9       31.33       28.21      1.84 o 
  10   6   9      118.73      124.49      3.13 o 
  11   6   9       83.14       76.80      3.13 o 
  12   6   9      169.26      166.26      3.82 o 
  13   6   9       13.54       11.10      2.32 o 
  14   6   9       15.16       14.76      3.50 o 
   0   7   9      550.77      560.74      8.55 o 
   1   7   9       65.78       66.63      2.12 o 
   2   7   9      105.57      110.42      2.68 o 
   3   7   9      114.09      106.31      2.88 o 
   4   7   9      239.31      242.64      4.82 o 
   5   7   9      217.93      217.89      4.21 o 
   6   7   9      103.23      101.87      2.89 o 
   7   7   9      333.37      323.60      5.68 o 
   8   7   9      187.55      187.93      4.16 o 
   9   7   9       14.41       17.89      1.59 o 
  10   7   9       48.93       43.58      2.11 o 
  11   7   9       21.55       19.96      1.91 o 
  12   7   9        5.28        1.96      1.93 o 
  13   7   9       70.79       77.90      4.68 o 
  14   7   9       65.24       73.78      5.51 o 
   1   8   9      242.55      229.33      3.78 o 
   2   8   9       51.47       48.30      2.13 o 
   3   8   9      375.87      356.17      8.78 o 
   4   8   9      145.93      148.08      3.81 o 
   5   8   9      227.87      228.54      5.70 o 
   6   8   9       62.19       59.97      2.60 o 
   7   8   9       23.41       27.34      1.97 o 
   8   8   9       32.85       31.14      2.06 o 
   9   8   9       40.55       37.86      2.19 o 
  10   8   9        4.22        4.35      1.14 o 
  11   8   9      136.25      145.73      4.30 o 
  12   8   9       68.36       76.42      3.39 o 
  13   8   9       78.97       80.76      5.64 o 
   0   9   9        2.27        1.96      1.52 o 
   1   9   9      115.48      119.92      3.03 o 
   2   9   9        2.01        0.36      0.96 o 
   3   9   9       84.10       84.52      3.31 o 
   4   9   9      209.54      180.09      4.36 o 
   5   9   9       83.47       82.58      3.36 o 
   6   9   9       50.85       53.69      3.11 o 
   7   9   9        3.52        2.27      1.18 o 
   8   9   9      126.90      128.14      3.74 o 
   9   9   9       47.45       48.78      2.95 o 
  10   9   9      122.69      125.13      3.42 o 
  11   9   9       13.53       12.16      2.69 o 
  12   9   9       65.47       66.43      5.18 o 
   1  10   9       93.79       96.29      3.17 o 
   2  10   9      147.32      151.65      3.59 o 
   3  10   9      194.40      192.08      4.68 o 
   4  10   9       14.88       15.86      1.86 o 
   5  10   9      271.75      269.23      5.63 o 
   6  10   9      196.38      213.12      8.19 o 
   7  10   9      115.44      112.37      3.66 o 
   8  10   9       46.33       46.30      3.39 o 
   9  10   9       16.90       17.82      1.94 o 
  10  10   9        2.30        2.94      2.52 o 
   0  11   9      422.98      391.30     10.21 o 
   1  11   9       10.32       11.73      1.71 o 
   2  11   9       21.14       21.73      2.05 o 
   3  11   9       60.09       67.51      3.35 o 
   4  11   9       44.61       44.06      2.77 o 
   5  11   9       82.24       86.17      3.71 o 
   6  11   9       32.74       28.05      2.32 o 
   7  11   9       48.85       48.11      3.09 o 
   8  11   9       27.26       22.60      5.95 o 
   1  12   9      101.91      103.07      3.97 o 
   2  12   9       18.84       24.52      2.56 o 
   3  12   9       82.33       86.78      3.82 o 
   4  12   9      202.23      210.80      5.66 o 
   5  12   9       28.21       26.18      2.60 o 
   6  12   9      144.65      148.58      5.63 o 
   0  13   9      163.25      174.78      7.35 o 
   1  13   9       24.87       25.88      2.66 o 
   0   0  10     3606.05     3563.32     41.50 o 
   2   0  10       89.12       93.77      2.57 o 
   4   0  10       38.03       43.35      2.52 o 
   6   0  10      612.44      566.04      9.53 o 
   8   0  10      732.19      763.30     11.95 o 
  10   0  10      200.69      220.24      5.16 o 
  12   0  10        2.84        3.36      3.05 o 
  14   0  10      459.50      489.26     12.44 o 
   1   1  10      120.77      121.04      2.12 o 
   2   1  10     1686.29     1670.22     13.57 o 
   3   1  10      617.84      644.66      6.75 o 
   4   1  10       59.81       51.41      2.65 o 
   5   1  10      384.72      388.75      4.88 o 
   6   1  10       69.58       57.67      1.93 o 
   7   1  10       78.04       86.56      2.23 o 
   8   1  10      254.15      237.17      3.74 o 
   9   1  10      210.59      206.84      3.65 o 
  10   1  10       29.84       24.44      1.44 o 
  11   1  10      187.25      176.60      3.13 o 
  12   1  10        2.56        2.95      1.41 o 
  13   1  10       51.04       54.14      3.90 o 
  14   1  10       10.40       10.84      1.88 o 
  15   1  10       35.09       39.02      2.88 o 
   0   2  10       12.60       19.39      1.25 o 
   1   2  10       50.05       54.55      1.62 o 
   2   2  10       25.99       23.00      1.13 o 
   3   2  10      163.62      161.42      2.83 o 
   4   2  10      142.76      141.53      2.66 o 
   5   2  10      733.80      741.86      7.66 o 
   6   2  10        3.85        5.64      0.91 o 
   7   2  10      409.46      386.62      5.34 o 
   8   2  10      179.99      184.83      3.49 o 
   9   2  10       11.74       13.90      1.22 o 
  10   2  10        4.34        3.95      0.90 o 
  11   2  10       22.93       25.26      1.23 o 
  12   2  10       20.82       23.67      2.83 o 
  13   2  10       26.39       26.02      2.56 o 
  14   2  10       34.43       32.15      3.01 o 
  15   2  10       15.99       12.34      2.18 o 
   1   3  10        4.78        4.43      0.75 o 
   2   3  10      194.24      215.82      3.30 o 
   3   3  10      616.54      583.63      7.11 o 
   4   3  10       53.68       64.81      2.03 o 
   5   3  10       21.32       22.69      1.61 o 
   6   3  10       28.33       26.26      1.56 o 
   7   3  10       37.44       39.16      1.85 o 
   8   3  10      418.13      403.07      5.57 o 
   9   3  10       32.81       30.87      1.67 o 
  10   3  10        3.45        2.05      0.84 o 
  11   3  10      194.07      194.01      3.35 o 
  12   3  10       56.03       54.09      3.34 o 
  13   3  10       51.78       56.82      3.57 o 
  14   3  10       41.70       35.52      3.84 o 
  15   3  10       12.73       11.70      2.23 o 
   0   4  10      189.47      202.21      4.18 o 
   1   4  10      300.11      284.54      4.44 o 
   2   4  10       49.35       47.93      1.89 o 
   3   4  10       31.58       28.54      1.73 o 
   4   4  10      167.39      170.06      3.26 o 
   5   4  10      271.03      250.59      4.15 o 
   6   4  10      282.78      274.82      4.39 o 
   7   4  10       16.96       16.67      1.37 o 
   8   4  10       66.41       58.44      2.38 o 
   9   4  10       51.41       50.23      2.15 o 
  10   4  10       18.43       18.12      1.40 o 
  11   4  10      115.03      111.06      3.23 o 
  12   4  10       33.89       33.17      2.71 o 
  13   4  10      135.77      141.91      4.89 o 
  14   4  10       19.62       23.40      2.63 o 
   1   5  10      390.43      387.78      5.15 o 
   2   5  10      151.40      159.43      3.64 o 
   3   5  10       20.41       21.18      1.65 o 
   4   5  10      808.69      769.42      9.21 o 
   5   5  10      322.88      312.43      5.57 o 
   6   5  10      238.18      239.49      4.41 o 
   7   5  10      209.07      202.41      4.06 o 
   8   5  10       15.73       19.07      1.44 o 
   9   5  10      106.34      108.98      2.91 o 
  10   5  10      160.50      164.41      3.68 o 
  11   5  10       11.01        9.46      1.22 o 
  12   5  10       78.73       77.99      3.54 o 
  13   5  10       31.97       38.28      4.38 o 
  14   5  10        1.52        0.53      1.58 o 
   0   6  10      164.40      161.24      4.45 o 
   1   6  10      346.62      343.65      5.96 o 
   2   6  10       11.88       13.09      1.46 o 
   3   6  10      380.97      357.04      6.01 o 
   4   6  10       17.26       21.68      1.64 o 
   5   6  10      217.66      211.81      4.17 o 
   6   6  10       42.34       36.40      2.04 o 
   7   6  10      205.72      192.08      4.02 o 
   8   6  10       76.13       77.20      2.72 o 
   9   6  10       77.54       85.52      3.43 o 
  10   6  10      343.89      326.93      5.66 o 
  11   6  10       17.32       17.21      1.28 o 
  12   6  10      129.26      140.32      4.20 o 
  13   6  10       79.61       89.24      5.03 o 
   1   7  10      212.03      191.04      3.64 o 
   2   7  10       31.43       31.89      2.31 o 
   3   7  10      140.24      139.20      4.07 o 
   4   7  10       13.14       14.12      1.60 o 
   5   7  10       70.75       68.36      2.74 o 
   6   7  10       20.90       19.84      1.64 o 
   7   7  10       26.14       26.96      1.89 o 
   8   7  10       12.72       13.87      1.49 o 
   9   7  10       56.75       54.87      2.54 o 
  10   7  10        7.86       10.12      1.36 o 
  11   7  10       32.63       33.61      2.27 o 
  12   7  10       45.90       47.70      2.57 o 
  13   7  10       17.38       20.28      3.10 o 
   0   8  10      119.10      117.06      4.24 o 
   1   8  10     1058.90     1043.82     12.91 o 
   2   8  10       23.95       26.17      2.02 o 
   3   8  10       61.66       58.79      3.12 o 
   4   8  10       81.88       84.72      3.78 o 
   5   8  10      361.42      363.58      6.46 o 
   6   8  10       37.86       38.92      2.22 o 
   7   8  10      131.17      130.37      3.46 o 
   8   8  10      185.79      194.36      4.52 o 
   9   8  10       72.81       74.53      3.12 o 
  10   8  10       26.79       28.03      1.96 o 
  11   8  10       81.25       85.32      3.67 o 
  12   8  10      108.83      128.40      6.74 o 
   1   9  10       13.56       12.66      1.72 o 
   2   9  10       73.56       77.22      3.35 o 
   3   9  10      220.29      213.12      4.89 o 
   4   9  10      703.50      715.58     11.81 o 
   5   9  10      182.05      181.51      5.07 o 
   6   9  10       57.56       56.64      2.90 o 
   7   9  10       43.26       49.05      2.73 o 
   8   9  10        4.10        6.14      1.33 o 
   9   9  10       35.36       38.12      2.37 o 
  10   9  10      229.57      240.85      4.99 o 
   0  10  10      484.37      523.05     11.88 o 
   1  10  10       18.18       17.14      2.35 o 
   2  10  10       59.65       58.15      3.07 o 
   3  10  10       42.11       47.80      2.82 o 
   4  10  10       53.59       57.45      3.08 o 
   5  10  10      113.05      111.83      4.31 o 
   6  10  10      175.44      176.67      4.62 o 
   7  10  10       64.48       61.20      3.11 o 
   8  10  10      164.59      168.33      4.45 o 
   9  10  10       47.89       50.11      4.74 o 
   1  11  10       29.38       31.58      2.83 o 
   2  11  10      355.44      350.12      8.48 o 
   3  11  10        2.86       -0.22      1.46 o 
   4  11  10       22.23       24.05      2.31 o 
   5  11  10       56.32       56.76      3.54 o 
   6  11  10        3.23        0.88      1.69 o 
   7  11  10       13.55        9.17      2.88 o 
   0  12  10       20.34       31.62      5.27 o 
   1  12  10        6.70        9.87      2.59 o 
   2  12  10       14.75       15.46      2.39 o 
   3  12  10       10.55        7.81      1.84 o 
   4  12  10       42.17       47.66      3.92 o 
   2   0  11      668.44      613.49      8.84 o 
   4   0  11       61.64       56.78      2.69 o 
   6   0  11      879.90      895.89     12.21 o 
   8   0  11      338.10      343.14      9.02 o 
  10   0  11       55.72       54.37      2.88 o 
  12   0  11      219.43      234.23      8.00 o 
  14   0  11      158.55      167.28     12.31 o 
   0   1  11     1022.91      999.46     14.56 o 
   1   1  11      121.06      129.38      2.62 o 
   2   1  11       21.97       21.56      1.29 o 
   3   1  11       75.84       75.57      2.09 o 
   4   1  11      197.06      169.90      3.05 o 
   5   1  11       11.16       11.23      1.09 o 
   6   1  11        6.31        3.24      0.86 o 
   7   1  11      247.61      229.41      3.77 o 
   8   1  11      229.34      243.78      4.17 o 
   9   1  11      596.39      562.04      7.07 o 
  10   1  11       31.62       33.41      1.75 o 
  11   1  11       31.16       27.75      1.55 o 
  12   1  11       75.87       69.44      3.89 o 
  13   1  11      127.39      123.15      4.49 o 
  14   1  11      163.34      170.52      5.08 o 
   1   2  11      162.96      150.67      2.49 o 
   2   2  11      491.07      472.07      5.54 o 
   3   2  11      167.82      164.44      3.64 o 
   4   2  11      321.92      301.07      4.24 o 
   5   2  11      359.76      349.96      5.87 o 
   6   2  11       53.55       46.84      2.04 o 
   7   2  11      173.76      164.41      3.35 o 
   8   2  11       27.72       25.56      1.62 o 
   9   2  11       29.81       29.85      1.72 o 
  10   2  11       37.78       37.07      1.84 o 
  11   2  11       94.39       89.79      2.43 o 
  12   2  11      133.09      131.67      4.25 o 
  13   2  11       70.97       60.80      3.78 o 
  14   2  11        8.51        7.25      1.99 o 
   0   3  11      680.70      732.08     11.59 o 
   1   3  11       94.09       94.82      2.14 o 
   2   3  11       71.68       67.35      2.73 o 
   3   3  11       78.63       82.95      2.17 o 
   4   3  11      225.70      215.45      3.79 o 
   5   3  11      242.67      240.71      4.10 o 
   6   3  11       14.64       12.39      1.25 o 
   7   3  11      426.04      416.43      5.83 o 
   8   3  11      192.02      185.51      3.66 o 
   9   3  11      128.60      123.42      4.31 o 
  10   3  11       21.12       18.64      1.42 o 
  11   3  11       18.08       18.21      1.32 o 
  12   3  11      142.11      152.61      4.56 o 
  13   3  11      126.99      124.06      4.48 o 
  14   3  11       30.14       29.17      2.87 o 
   1   4  11      195.80      191.15      3.46 o 
   2   4  11      252.43      241.32      4.29 o 
   3   4  11        0.39       -0.79      0.82 o 
   4   4  11      562.34      580.72      7.64 o 
   5   4  11      141.41      144.91      3.53 o 
   6   4  11      150.71      150.08      3.28 o 
   7   4  11      413.51      410.55      5.84 o 
   8   4  11       27.32       22.51      1.59 o 
   9   4  11       16.23       12.89      1.31 o 
  10   4  11        5.33        4.42      0.99 o 
  11   4  11       82.62       79.62      2.74 o 
  12   4  11      127.72      138.80      3.32 o 
  13   4  11      178.86      198.36      5.91 o 
   0   5  11        4.28        4.40      2.08 o 
   1   5  11      145.59      144.05      3.27 o 
   2   5  11       60.86       62.13      3.53 o 
   3   5  11      107.51      115.62      3.03 o 
   4   5  11        8.15        8.20      1.22 o 
   5   5  11      303.61      293.71      5.07 o 
   6   5  11       29.49       31.44      1.94 o 
   7   5  11       25.72       23.72      1.75 o 
   8   5  11      152.64      148.60      3.58 o 
   9   5  11       98.91       99.48      3.10 o 
  10   5  11        6.34        6.29      1.42 o 
  11   5  11      136.19      142.33      3.08 o 
  12   5  11       32.90       35.47      2.11 o 
  13   5  11       18.20       19.22      2.47 o 
   1   6  11       31.00       27.11      2.14 o 
   2   6  11      151.05      159.85      4.06 o 
   3   6  11      377.62      382.15      6.08 o 
   4   6  11      176.16      174.64      3.86 o 
   5   6  11        4.33        3.52      1.07 o 
   6   6  11      114.05      124.55      3.31 o 
   7   6  11        0.97        0.15      0.97 o 
   8   6  11       31.37       32.18      2.04 o 
   9   6  11       74.34       69.45      3.24 o 
  10   6  11      115.55      121.52      3.73 o 
  11   6  11       66.88       64.34      2.33 o 
  12   6  11       21.46       23.99      2.04 o 
   0   7  11      236.54      249.10     13.72 o 
   1   7  11      204.88      197.42      4.90 o 
   2   7  11      140.60      150.38      4.33 o 
   3   7  11        7.27        6.54      1.38 o 
   4   7  11      127.67      122.71      3.66 o 
   5   7  11      151.74      155.95      3.75 o 
   6   7  11      205.45      199.55      4.30 o 
   7   7  11       29.52       32.12      2.10 o 
   8   7  11      108.40      129.03      3.52 o 
   9   7  11      168.26      166.63      3.96 o 
  10   7  11       90.42       97.12      3.13 o 
  11   7  11        5.25        4.98      1.11 o 
   1   8  11      143.87      136.98      4.25 o 
   2   8  11       54.62       66.02      3.39 o 
   3   8  11      131.53      134.50      4.28 o 
   4   8  11      350.24      360.30      6.55 o 
   5   8  11      108.85      106.32      3.52 o 
   6   8  11        4.17        1.98      1.55 o 
   7   8  11      168.14      173.59      5.65 o 
   8   8  11      205.82      207.43      4.53 o 
   9   8  11       41.53       42.89      2.38 o 
  10   8  11       79.14       91.07      3.96 o 
   0   9  11      417.07      434.96     37.45 o 
   1   9  11       29.58       30.25      2.62 o 
   2   9  11       41.01       39.85      2.88 o 
   3   9  11       89.45       90.85      4.13 o 
   4   9  11       90.96       97.33      4.06 o 
   5   9  11       94.86       92.45      3.67 o 
   6   9  11      165.78      165.81      5.04 o 
   7   9  11       24.51       23.72      2.61 o 
   8   9  11       30.11       29.22      2.31 o 
   9   9  11       78.66       81.29      4.29 o 
   1  10  11       67.11       66.92      4.21 o 
   2  10  11      249.04      261.90      5.78 o 
   3  10  11        1.57       -0.19      1.58 o 
   4  10  11       49.07       55.72      3.54 o 
   5  10  11       16.46       16.34      2.58 o 
   6  10  11        7.78        8.59      1.69 o 
   7  10  11       25.84       22.36      3.02 o 
   0  11  11      151.81      130.04     12.36 o 
   1  11  11       52.77       44.51      4.28 o 
   2  11  11        2.49       -0.26      1.81 o 
   3  11  11        2.56        4.18      1.72 o 
   4  11  11       46.76       43.49      4.50 o 
   5  11  11       97.34      107.18     10.84 o 
   0   0  12       55.55       48.09      4.67 o 
   2   0  12      144.54      141.79      5.08 o 
   4   0  12      575.07      582.07      8.98 o 
   6   0  12       77.17       83.10      5.05 o 
   8   0  12      311.74      305.56      7.81 o 
  10   0  12        9.89       10.65      1.75 o 
  12   0  12      152.07      145.28      6.51 o 
   1   1  12       55.52       51.46      2.80 o 
   2   1  12       15.66       19.49      1.40 o 
   3   1  12      118.41      113.31      2.55 o 
   4   1  12      317.53      331.69      6.49 o 
   5   1  12      509.58      504.86      6.16 o 
   6   1  12      144.71      136.41      3.07 o 
   7   1  12      649.51      653.09      8.43 o 
   8   1  12       65.32       68.25      2.55 o 
   9   1  12       22.66       21.25      1.56 o 
  10   1  12       24.19       24.92      1.94 o 
  11   1  12       34.79       28.41      1.67 o 
  12   1  12       70.82       71.37      3.70 o 
  13   1  12       92.61       96.41      4.36 o 
   0   2  12      143.48      133.10      4.25 o 
   1   2  12       92.17       90.30      2.72 o 
   2   2  12       46.51       44.91      1.97 o 
   3   2  12       40.81       42.47      1.83 o 
   4   2  12        2.47        1.52      0.82 o 
   5   2  12      169.41      168.81      3.46 o 
   6   2  12       35.64       34.75      2.07 o 
   7   2  12      120.74      113.16      2.93 o 
   8   2  12       10.20       12.02      1.31 o 
   9   2  12      100.60       99.02      3.29 o 
  10   2  12       84.00       84.79      2.68 o 
  11   2  12      193.25      201.13      3.77 o 
  12   2  12       51.11       44.39      3.28 o 
  13   2  12       50.05       47.65      3.50 o 
   1   3  12        7.16        5.62      1.09 o 
   2   3  12      464.79      479.62      6.70 o 
   3   3  12       35.24       34.22      1.79 o 
   4   3  12      608.81      593.03      7.30 o 
   5   3  12       52.81       59.98      2.42 o 
   6   3  12      238.04      239.59      4.29 o 
   7   3  12       44.76       45.90      2.22 o 
   8   3  12      169.03      171.69      4.53 o 
   9   3  12      216.20      211.36      4.07 o 
  10   3  12       18.55       14.65      1.40 o 
  11   3  12       37.85       36.27      1.87 o 
  12   3  12       47.11       42.06      2.07 o 
  13   3  12       87.19       94.17      6.08 o 
   0   4  12      369.07      371.72      7.66 o 
   1   4  12      149.14      145.80      5.30 o 
   2   4  12      105.90      101.86      3.17 o 
   3   4  12       32.03       35.59      2.04 o 
   4   4  12      105.66      108.89      3.06 o 
   5   4  12      263.58      259.81      4.88 o 
   6   4  12      752.48      743.84      8.83 o 
   7   4  12      159.51      153.72      3.45 o 
   8   4  12       84.07       79.96      2.73 o 
   9   4  12       20.23       16.02      1.49 o 
  10   4  12      141.19      133.47      3.23 o 
  11   4  12      111.55      121.82      3.06 o 
  12   4  12       44.40       36.89      2.15 o 
   1   5  12      352.85      334.95      9.83 o 
   2   5  12      227.48      215.98      5.20 o 
   3   5  12      154.75      157.02      3.65 o 
   4   5  12       22.16       22.14      1.76 o 
   5   5  12      116.19      116.18      4.16 o 
   6   5  12       25.58       25.93      1.90 o 
   7   5  12       44.03       40.75      3.19 o 
   8   5  12       91.99       78.43      2.90 o 
   9   5  12       77.82       73.88      2.83 o 
  10   5  12       93.87       92.29      3.38 o 
  11   5  12      158.17      159.06      3.46 o 
  12   5  12        1.81        2.12      1.18 o 
   0   6  12      298.84      303.80     15.20 o 
   1   6  12      211.72      208.99      5.89 o 
   2   6  12       87.67       92.21      4.33 o 
   3   6  12      110.75      103.49      3.32 o 
   4   6  12      186.77      190.55      4.16 o 
   5   6  12       33.25       37.24      2.19 o 
   6   6  12      204.02      198.33      4.35 o 
   7   6  12       10.70       11.66      1.52 o 
   8   6  12       51.66       47.86      2.48 o 
   9   6  12       45.90       44.85      2.41 o 
  10   6  12       21.98       22.73      1.81 o 
  11   6  12       30.77       32.60      2.74 o 
   1   7  12       23.16       24.83      3.09 o 
   2   7  12       67.08       68.23      3.95 o 
   3   7  12        3.80        4.02      1.32 o 
   4   7  12       67.00       63.08      3.06 o 
   5   7  12      118.08      113.49      3.70 o 
   6   7  12       53.93       58.69      2.77 o 
   7   7  12       30.34       29.55      2.09 o 
   8   7  12       88.62       87.14      3.24 o 
   9   7  12      184.23      183.57      4.26 o 
  10   7  12       28.24       26.06      2.83 o 
   0   8  12       50.63       48.27      7.63 o 
   1   8  12        6.45        6.80      3.02 o 
   2   8  12       74.17       73.25      4.90 o 
   3   8  12       39.52       39.53      2.57 o 
   4   8  12       19.53       22.00      2.08 o 
   5   8  12       21.07       21.80      2.19 o 
   6   8  12      125.39      130.48      5.70 o 
   7   8  12       38.19       31.52      2.37 o 
   8   8  12       49.38       49.97      2.64 o 
   9   8  12       77.94       80.26      4.39 o 
   1   9  12       19.78       23.79      5.48 o 
   2   9  12      131.79      134.53      6.12 o 
   3   9  12       60.88       59.42      3.53 o 
   4   9  12      105.58      110.61      3.96 o 
   5   9  12      213.47      221.91      7.37 o 
   6   9  12      108.65       96.96      3.84 o 
   7   9  12       11.67        6.91      2.29 o 
   0  10  12      206.57      197.80     13.59 o 
   1  10  12       32.08       35.02      5.06 o 
   2  10  12       19.32       28.50      4.78 o 
   3  10  12       88.81       84.11      5.65 o 
   4  10  12       29.79       29.34      2.55 o 
   5  10  12        9.04        5.73      2.33 o 
   2   0  13      168.44      185.87      7.59 o 
   4   0  13       78.56       82.47      3.35 o 
   6   0  13      311.84      307.92      6.31 o 
   8   0  13       58.27       56.69      3.44 o 
  10   0  13        0.90        0.04      1.33 o 
  12   0  13      107.72      121.09     12.27 o 
   0   1  13      546.15      560.97     10.16 o 
   1   1  13      298.18      306.61      5.72 o 
   2   1  13       26.77       24.82      1.93 o 
   3   1  13        4.64        3.85      1.27 o 
   4   1  13      114.79      121.07      2.65 o 
   5   1  13       56.70       55.84      2.11 o 
   6   1  13      115.72      112.27      2.82 o 
   7   1  13      300.54      281.62      4.56 o 
   8   1  13       23.26       21.10      1.71 o 
   9   1  13       15.88       16.89      1.72 o 
  10   1  13      128.00      128.49      3.26 o 
  11   1  13        0.83       -0.38      0.90 o 
  12   1  13       44.40       42.72      3.45 o 
   1   2  13      102.03      103.31      3.25 o 
   2   2  13        7.79        8.68      1.40 o 
   3   2  13       12.62       13.10      1.55 o 
   4   2  13        7.53        6.55      1.12 o 
   5   2  13       16.91       13.00      1.35 o 
   6   2  13      330.84      337.22      5.33 o 
   7   2  13      118.41      115.04      3.08 o 
   8   2  13       44.50       43.60      2.21 o 
   9   2  13        0.67       -0.93      0.93 o 
  10   2  13       34.91       35.80      2.39 o 
  11   2  13       62.02       70.78      2.61 o 
  12   2  13       91.03       90.21      3.29 o 
   0   3  13       64.79       60.06      3.96 o 
   1   3  13        9.47        8.84      1.43 o 
   2   3  13       31.26       29.52      2.34 o 
   3   3  13       28.21       27.62      2.27 o 
   4   3  13        9.31        9.14      1.25 o 
   5   3  13       19.61       17.43      1.51 o 
   6   3  13      102.73      108.87      3.02 o 
   7   3  13       84.76       79.73      2.84 o 
   8   3  13       39.85       35.95      2.06 o 
   9   3  13       45.29       49.85      2.36 o 
  10   3  13       54.69       56.65      2.49 o 
  11   3  13        2.44        2.34      1.09 o 
   1   4  13       27.07       32.12      2.44 o 
   2   4  13      544.42      567.11      9.46 o 
   3   4  13       36.57       33.35      2.47 o 
   4   4  13      354.94      353.32      6.47 o 
   5   4  13      139.93      147.56      3.70 o 
   6   4  13        3.57        4.28      1.23 o 
   7   4  13       81.89       87.64      4.12 o 
   8   4  13       20.01       18.91      1.67 o 
   9   4  13       52.26       47.33      2.33 o 
  10   4  13      125.34      125.50      3.30 o 
  11   4  13      361.57      376.39      6.44 o 
   0   5  13      273.53      283.29     10.14 o 
   1   5  13       76.13       69.63      3.98 o 
   2   5  13      245.05      243.40     10.17 o 
   3   5  13      119.38      135.35      5.73 o 
   4   5  13      186.63      186.21      4.17 o 
   5   5  13       78.50       74.88      3.05 o 
   6   5  13       22.76       20.31      1.81 o 
   7   5  13       53.63       53.12      2.67 o 
   8   5  13       66.25       64.49      2.90 o 
   9   5  13      227.15      234.45      4.87 o 
  10   5  13       80.34       84.29      3.51 o 
   1   6  13      185.80      182.38      6.80 o 
   2   6  13        4.10        0.30      1.47 o 
   3   6  13      187.66      181.08      6.13 o 
   4   6  13       51.33       53.74      2.87 o 
   5   6  13       65.36       59.50      2.82 o 
   6   6  13       28.02       29.54      2.38 o 
   7   6  13       15.14       12.05      1.66 o 
   8   6  13       65.76       63.69      2.93 o 
   9   6  13       57.13       59.35      3.77 o 
   0   7  13      276.46      300.65     16.00 o 
   1   7  13       39.98       44.91      4.06 o 
   2   7  13       14.11       12.24      2.15 o 
   3   7  13      108.27      100.63      4.93 o 
   4   7  13        5.96        4.34      1.49 o 
   5   7  13       19.35       20.89      2.12 o 
   6   7  13       43.59       44.34      2.78 o 
   7   7  13       11.65        9.98      1.56 o 
   8   7  13       41.28       41.48      3.32 o 
   1   8  13      322.59      320.35      9.81 o 
   2   8  13       25.44       25.94      3.46 o 
   3   8  13       68.22       75.06      6.06 o 
   4   8  13        7.15        5.38      1.89 o 
   5   8  13       70.76       72.71      3.47 o 
   6   8  13       82.29       78.17      4.08 o 
   7   8  13       17.64       28.09      3.27 o 
   0   9  13       80.75      104.08     11.29 o 
   1   9  13       46.46       52.51      5.85 o 
   2   9  13      146.38      141.34      7.06 o 
   3   9  13        6.21        0.43      2.17 o 
   4   9  13       61.85       62.32      4.15 o 
   0   0  14      424.82      421.86     17.81 o 
   2   0  14      338.93      329.55      8.69 o 
   4   0  14      313.82      308.11      8.40 o 
   6   0  14      215.02      219.67      5.40 o 
   8   0  14      178.81      167.02      6.00 o 
  10   0  14      108.77      103.78      7.55 o 
   1   1  14       71.84       73.91      3.24 o 
   2   1  14      104.04       99.34      3.51 o 
   3   1  14       77.27       75.44      3.22 o 
   4   1  14      115.34      125.18      3.72 o 
   5   1  14       14.99       17.17      2.02 o 
   6   1  14       35.06       31.00      1.83 o 
   7   1  14      420.79      428.66      6.02 o 
   8   1  14      111.30      114.55      3.86 o 
   9   1  14       13.54       12.07      1.46 o 
  10   1  14       79.41       85.36      4.03 o 
   0   2  14       22.33       29.11      3.85 o 
   1   2  14      101.06      106.85      3.50 o 
   2   2  14       10.11       12.91      1.62 o 
   3   2  14       27.08       27.51      2.42 o 
   4   2  14       71.92       68.08      4.45 o 
   5   2  14       47.60       45.10      2.88 o 
   6   2  14       97.72      104.55      3.56 o 
   7   2  14      375.00      364.27      7.62 o 
   8   2  14      164.85      145.09      3.57 o 
   9   2  14      190.36      200.13      4.19 o 
  10   2  14        8.90       10.16      1.92 o 
   1   3  14       31.77       31.06      3.31 o 
   2   3  14      104.39      114.01      4.38 o 
   3   3  14      367.55      355.36      7.23 o 
   4   3  14       17.81       21.10      3.16 o 
   5   3  14      373.00      359.20      7.88 o 
   6   3  14        6.07        4.71      1.21 o 
   7   3  14       60.48       63.57      2.72 o 
   8   3  14       41.76       47.38      2.41 o 
   9   3  14       38.48       37.41      2.29 o 
  10   3  14      138.45      138.50      4.54 o 
   0   4  14      267.73      244.32     13.92 o 
   1   4  14       20.00       22.19      3.15 o 
   2   4  14      180.88      191.99      5.72 o 
   3   4  14       89.00       86.55      3.96 o 
   4   4  14       97.11       91.23      4.10 o 
   5   4  14       21.81       23.53      2.32 o 
   6   4  14      143.91      145.57      4.11 o 
   7   4  14        6.99        7.49      1.43 o 
   8   4  14        9.98       10.45      1.45 o 
   9   4  14       62.64       67.70      3.64 o 
   1   5  14       72.94       74.42      5.04 o 
   2   5  14      142.52      152.60      5.31 o 
   3   5  14       47.33       45.35      4.30 o 
   4   5  14      133.23      142.52      4.60 o 
   5   5  14      101.85      102.53      4.27 o 
   6   5  14      139.12      147.29      3.91 o 
   7   5  14        8.59        7.93      1.49 o 
   8   5  14       19.41       20.43      2.56 o 
   0   6  14      236.88      224.89     13.92 o 
   1   6  14       40.30       39.54      3.94 o 
   2   6  14      138.92      128.72      5.16 o 
   3   6  14        9.75       10.84      2.24 o 
   4   6  14      180.78      193.76      6.13 o 
   5   6  14       66.58       54.69      3.72 o 
   6   6  14       79.10       76.02      3.38 o 
   7   6  14        1.95       -0.32      1.69 o 
   1   7  14       13.97       10.83      2.69 o 
   2   7  14      114.84      122.88      5.12 o 
   3   7  14        1.41        1.20      1.74 o 
   4   7  14      254.96      252.39      7.15 o 
   5   7  14       14.08       13.12      2.32 o 
   6   7  14      139.35      144.17      6.89 o 
   0   8  14       15.11       24.46      6.65 o 
   1   8  14      123.26      128.34     10.21 o 
   2   8  14      120.81      129.55      6.60 o 
   3   8  14       34.46       33.48      3.22 o 
   2   0  15       17.63       14.01      2.80 o 
   4   0  15       69.54       65.69      4.54 o 
   6   0  15      321.29      291.65     10.38 o 
   8   0  15      177.38      176.88      7.00 o 
   0   1  15       56.21       58.05      5.36 o 
   1   1  15       24.49       22.16      2.27 o 
   2   1  15      181.36      185.73      6.43 o 
   3   1  15       43.37       44.54      2.69 o 
   4   1  15       72.56       71.09      3.66 o 
   5   1  15       97.83       88.88      4.39 o 
   6   1  15      102.59      105.82      4.10 o 
   7   1  15        5.88        3.91      1.66 o 
   8   1  15        7.45        6.52      1.72 o 
   1   2  15       57.30       62.74      3.48 o 
   2   2  15       45.23       43.24      2.98 o 
   3   2  15      121.89      123.04      4.61 o 
   4   2  15      112.46      125.25      5.14 o 
   5   2  15      127.96      131.55      4.40 o 
   6   2  15      225.19      219.75      5.87 o 
   7   2  15        6.99        4.97      2.05 o 
   8   2  15      105.48      106.88      4.08 o 
   0   3  15      202.84      215.98     13.55 o 
   1   3  15       34.49       29.19      2.92 o 
   2   3  15      159.03      156.56      4.86 o 
   3   3  15       72.39       72.19      3.79 o 
   4   3  15       37.44       42.43      2.99 o 
   5   3  15      181.61      174.88      5.14 o 
   6   3  15       15.80       16.94      2.20 o 
   7   3  15       97.27      103.45      6.26 o 
   1   4  15       64.78       71.40      5.03 o 
   2   4  15       52.31       52.53      3.84 o 
   3   4  15       85.30       85.11      4.11 o 
   4   4  15      187.84      184.11      5.35 o 
   5   4  15       52.90       46.06      3.14 o 
   6   4  15      108.68      112.48      4.94 o 
   7   4  15       69.58       78.85      5.68 o 
   0   5  15      253.02      268.07     15.71 o 
   1   5  15       11.54        9.00      3.97 o 
   2   5  15        7.19        7.42      2.05 o 
   3   5  15        2.29        0.12      1.71 o 
   4   5  15       29.98       30.16      3.03 o 
   5   5  15       54.65       50.36      3.69 o 
   6   5  15       22.01       17.87      3.99 o 
   1   6  15       75.13       67.07      6.61 o 
   2   6  15      309.92      318.84      9.74 o 
   3   6  15        5.36        4.47      1.94 o 
   4   6  15      207.82      225.09      7.60 o 
   0   0  16      691.92      701.00     26.35 o 
   2   0  16      188.47      216.39      7.47 o 
   4   0  16      197.52      195.14      8.75 o 
   1   1  16        5.50        5.71      2.05 o 
   2   1  16      129.44      142.31      4.71 o 
   3   1  16       11.61       12.46      2.04 o 
   4   1  16        3.31        3.64      1.65 o 
   5   1  16        5.63        2.56      1.61 o 
   0   2  16       25.77       30.88      6.47 o 
   1   2  16        3.55        1.67      2.08 o 
   2   2  16        0.19       -0.73      1.54 o 
   3   2  16       98.54      102.72      4.46 o 
   4   2  16       74.07       76.20      4.02 o 
   5   2  16        9.75        8.39      2.69 o 
   1   3  16       43.02       44.37      5.32 o 
   2   3  16        6.88        6.81      2.15 o 
   3   3  16       26.15       26.31      2.61 o 
   4   3  16      291.15      312.14      7.21 o 
   0   4  16      317.20      337.37     17.82 o 
   1   4  16       28.94       32.14      4.94 o 
   2   4  16       75.11       79.70      5.57 o 
                                                 
